# Supplementary material for: Mitosis Is a Source of Potential Markers for Screening and Survival and Therapeutic Targets in Cervical Cancer
Source: PLoS One. 2013 Feb 6;8(2):e55975. doi: 10.1371/journal.pone.0055975 (PMC3566100; doi:10.1371/journal.pone.0055975)
Supplement: Table S1 — Summary of clinical data, HPV type and methodology to explore gene expression. SCC, squamous cell carcinoma; ACC, adenocarcinoma; ASCC, Adenosquamous; NCE, normal cervical epithelium; CIN, cervical intraepithelial neoplasia; MA, microarray; MA1, HG-Focus; MA2, HG-ST1.0; qRT-PCR, real-time RT-PCR; IH, Immunohistochemistry; ND, not done. a. Control samples codes ending with X are exocervix and ending with E are endocervix. (XLSX) [file pone.0055975.s004.xlsx]

## Sheet: Hoja1
	Table S1. Summary of clinical data, HPV type and methodology to explore gene expression.
	Samplea	Histology	Tumor Stage	HPV type	Age (years)	Technique
	R015	SCC	IIB	16	42	MA1/qRT-PCR
	R035	SCC	IB2	16	48	MA1-MA2/qRT-PCR
	R052	ACC	IIB	16	54	MA1/qRT-PCR/IH
	R057	ACC	IB1	16	32	MA1/qRT-PCR/IH
	R070	SCC	IIB	16	74	qRT-PCR
	R072	SCC	IB1	16	61	MA1-MA2/qRT-PCR
	R081	ACC	IB1	16	41	qRT-PCR
	R093	ACC	IB1	16	57	MA1/qRT-PCR/IH
	R094	SCC	IB1	16	45	MA1/qRT-PCR
	R124	SCC	IB1	16	42	MA1-MA2
	R170	SCC	IIB	16	67	MA1/qRT-PCR
	R183	SCC	IB1	16	64	MA1-MA2/qRT-PCR
	R189	ACC	IB1	16	47	MA1-MA2
	R221	SCC	IB2	16	41	MA1-MA2/qRT-PCR
	R230	SCC	IB1	16	62	MA1-MA2
	R232	SCC	IB2	16	45	MA1/qRT-PCR/IH
	R240	SCC	IIIB	16	31	MA1-MA2/qRT-PCR/IH
	R245	SCC	IIA	16	64	MA1/qRT-PCR/IH
	R251	SCC	IB1	18	61	qRT-PCR
	R254	SCC	IB1	33	23	qRT-PCR/IH
	R255	SCC	IIA	16	45	MA1/qRT-PCR/IH
	R256	SCC	IIA	45	78	qRT-PCR
	R258	SCC	IB1	16	36	MA1/qRT-PCR/IH
	R261	SCC	IB1	18	43	qRT-PCR
	R265	SCC	IB1	16	46	MA1-MA2/qRT-PCR/IH
	R266	SCC	IIA	18	51	qRT-PCR/IH
	R268	SCC	IIB	16	34	qRT-PCR
	R269	SCC	IB1	16	66	qRT-PCR
	R278	SCC	IB1	45	54	qRT-PCR/IH
	R284	ACC	IB2	16	33	MA1/qRT-PCR
	R296	SCC	IB2	31	48	qRT-PCR/IH
	R308	ACC	IB1	16	45	MA1/qRT-PCR/IH
	R312	ACC	IB2	16	34	MA1/qRT-PCR
	R315	SCC	IIIB	16	41	MA1-MA2/qRT-PCR
	R316	SCC	IB1	51	67	qRT-PCR
	R324	SCC	IB2	16	28	MA1-MA2/qRT-PCR/IH
	R330	SCC	IB1	16	72	MA1-MA2/qRT-PCR/IH
	R333	SCC	IIB	16	56	MA1/qRT-PCR
	R335	ACC	IB1	16	37	MA1/qRT-PCR
	R336	SCC	IB2	16	36	MA1-MA2/qRT-PCR
	R339	SCC	IB2	16	31	MA1-MA2/qRT-PCR
	R343	SCC	IB1	31	49	qRT-PCR/IH
	R359	ACC	IB2	16	34	MA1/qRT-PCR
	R367	SCC	IB2	18	45	qRT-PCR
	R369	SCC	IB1	16	50	MA1-MA2/qRT-PCR
	R378	SCC	IB2	16	42	MA1-MA2/qRT-PCR
	R379	SCC	IB2	18	59	qRT-PCR/IH
	R381	SCC	IB2	31	46	qRT-PCR
	R385	SCC	IB2	45	47	qRT-PCR
	R393	SCC	IB1	31	42	qRT-PCR
	R396	ACC	IB2	16	53	MA1/qRT-PCR
	R400	SCC	IB2	58	32	qRT-PCR
	R403	SCC	IIB	16	34	MA1/qRT-PCR
	R405	SCC	IB1	33	51	qRT-PCR/IH
	R409	SCC	IB2	16	68	MA1-MA2/qRT-PCR
	R411	SCC	IB1	16	34	MA1-MA2/qRT-PCR
	R412	SCC	IB2	16	33	MA1-MA2/qRT-PCR
	R413	SCC	IB2	31	54	qRT-PCR
	R415	ASCC	IIB	16	55	MA1/qRT-PCR
	R425	SCC	IB1	59	64	qRT-PCR
	R434	ACC	IB1	16	34	MA1/qRT-PCR
	R441	ACC	IIB	16	24	MA1/qRT-PCR/IH
	R443	SCC	IB1	16	34	MA1/qRT-PCR
	R446	ACC	IB1	16	43	MA1/qRT-PCR
	R451	SCC	IB2	45	36	qRT-PCR/IH
	R469	SCC	IVB	51	60	qRT-PCR
	R482	SCC	IB2	16	61	MA1/qRT-PCR/IH
	R487	SCC	IB1	45	73	qRT-PCR/IH
	R488	SCC	IIA	58	55	qRT-PCR
	C01X	NCE		Negative	33	MA1/qRT-PCR
	C04X	NCE		Negative	45	qRT-PCR
	C05X	NCE		Negative	36	MA1-MA2/qRT-PCR
	C07X	NCE		Negative	37	MA1-MA2/qRT-PCR
	C10X	NCE		Negative	45	MA1-MA2
	C11X	NCE		Negative	39	qRT-PCR
	C12X	NCE		Negative	30	qRT-PCR
	C13X	NCE		Negative	29	MA1-MA2/qRT-PCR
	C16X	NCE		Negative	33	qRT-PCR
	C19X	NCE		Negative	30	MA1-MA2/qRT-PCR
	C21X	NCE		Negative	34	qRT-PCR
	C29X	NCE		Negative	30	qRT-PCR
	C30X	NCE		Negative	29	qRT-PCR
	C01E	NCE		Negative	33	MA1/qRT-PCR
	C03E	NCE		Negative	52	MA1/qRT-PCR
	C06E	NCE		Negative	42	MA1/qRT-PCR
	C10E	NCE		Negative	45	MA1/qRT-PCR
	C11E	NCE		Negative	39	qRT-PCR
	C12E	NCE		Negative	30	qRT-PCR
	C13E	NCE		Negative	29	MA1/qRT-PCR
	C16E	NCE		Negative	33	qRT-PCR
	C17E	NCE		Negative	34	qRT-PCR
	C19E	NCE		Negative	30	MA1/qRT-PCR
	C20E	NCE		Negative	37	qRT-PCR
	C28E	NCE		Negative	31	qRT-PCR
	C32E	NCE		Negative	31	qRT-PCR
	N008	CIN1		ND	24	qRT-PCR
	N013	CIN1		ND	19	qRT-PCR
	N014	CIN1		ND	41	qRT-PCR
	N017	CIN1		ND	45	qRT-PCR
	N025	CIN1		ND	26	qRT-PCR
	N027	CIN1		ND	40	qRT-PCR
	N029	CIN1		ND	46	qRT-PCR
	N030	CIN1		ND	36	qRT-PCR
	N031	CIN1		ND	49	qRT-PCR
	N038	CIN1		ND	22	qRT-PCR
	N040	CIN1		ND	56	qRT-PCR
	N044	CIN1		ND	38	qRT-PCR
	N046	CIN1		ND	44	qRT-PCR
	N051	CIN1		ND	19	qRT-PCR
	N053	CIN1		ND	49	qRT-PCR
	N066	CIN1		ND	56	qRT-PCR
	N067	CIN1		ND	32	qRT-PCR
	N071	CIN1		ND	54	qRT-PCR
	N073	CIN1		ND	20	qRT-PCR
	N077	CIN1		ND	19	qRT-PCR
	N080	CIN1		ND	34	qRT-PCR
	N081	CIN1		ND	27	qRT-PCR
	N082	CIN1		ND	25	qRT-PCR
	N097	CIN1		ND	27	qRT-PCR
	N098	CIN1		ND	31	qRT-PCR
	N101	CIN1		ND	38	qRT-PCR
	N102	CIN1		ND	45	qRT-PCR
	N103	CIN1		ND	42	qRT-PCR
	N104	CIN1		ND	39	qRT-PCR
	N002	CIN2		ND	42	qRT-PCR
	N010	CIN2		ND	42	qRT-PCR
	N018	CIN2		ND	38	qRT-PCR
	N085	CIN2		ND	20	qRT-PCR
	N089	CIN2		ND	56	qRT-PCR
	N096	CIN2		ND	51	qRT-PCR
	N006	CIN3		ND	48	qRT-PCR
	N007	CIN3		ND	79	qRT-PCR
	N011	CIN3		ND	37	qRT-PCR
	N016	CIN3		ND	31	qRT-PCR
	N023	CIN3		ND	42	qRT-PCR
	N065	CIN3		ND	40	qRT-PCR
	N084	CIN3		ND	25	qRT-PCR
	N087	CIN3		ND	37	qRT-PCR
	N088	CIN3		ND	20	qRT-PCR
	N090	CIN3		ND	21	qRT-PCR
	N091	CIN3		ND	32	qRT-PCR
	N105	CIN3		ND	50	qRT-PCR
	N106	CIN3		ND	33	qRT-PCR
	N107	CIN3		ND	46	qRT-PCR
	N108	CIN3		ND	50	qRT-PCR
	SCC, squamous cell carcinoma; ACC, adenocarcinoma; ASCC, Adenosquamous; NCE, normal cervical epithelium; CIN, cervical intraepithelial neoplasia; MA, microarray; MA1, HG-Focus; MA2, HG-ST1.0 ; qRT-PCR, real-time RT-PCR; IH, Immunohistochemistry; ND, not done
	a. Control samples codes ending with X are exocervix and ending with E are endocervix.
