# Supplementary material for: Mitosis Is a Source of Potential Markers for Screening and Survival and Therapeutic Targets in Cervical Cancer
Source: PLoS One. 2013 Feb 6;8(2):e55975. doi: 10.1371/journal.pone.0055975 (PMC3566100; doi:10.1371/journal.pone.0055975)
Supplement: Table S2 — TaqMan gene expression assays from Applied Biosystems. (XLSX) [file pone.0055975.s005.xlsx]

## Sheet: Hoja1
		Table S2. TaqMan gene expression assays from Applied Biosystems.
		Symbol	Assay ID
		CCNB2	Hs00270424_m1
		CDC2	Hs00364293_m1
		CDC20	Hs00415851_g1
		CDKN2A	Hs00233365_m1
		CDKN3	Hs00193192_m1
		CFD	Hs00157263_m1
		CKS2	Hs00854958_g1
		EDN3	Hs00171177_m1
		GAPDH	Hs02758991_g1
		MCM2	Hs00170472_m1
		MKI67	Hs00606991_m1
		NDN	Hs00267349_s1
		NUSAP1	Hs00251213_m1
		PCNA	Hs00427214_g1
		PRC1	Hs01597831_m1
		RFC4	Hs00427469_m1
		RRM2	Hs00357247_g1
		SLC18A2	Hs00996835_m1
		SMC4	Hs00374522_m1
		SYCP2	Hs00204558_m1
		TOP2A	Hs01032127_g1
		TYMS	Hs00426591_m1
		WISP2	Hs00180242_m1
		ZWINT	Hs00199952_m1
