# Supplementary material for: Mitosis Is a Source of Potential Markers for Screening and Survival and Therapeutic Targets in Cervical Cancer
Source: PLoS One. 2013 Feb 6;8(2):e55975. doi: 10.1371/journal.pone.0055975 (PMC3566100; doi:10.1371/journal.pone.0055975)
Supplement: Table S3 — List of the 997 genes differentially expressed in cervical carcinomas compared with normal cervical epitheliums. a. Genes were ranked by Δ-score and those marked in bold were selected for analysis with real time RT-PCR. b. The tumor/control fold change (FC) of each gene was calculated using the mean values of signal intensity obtained with the SAM method. c. Genes which have been used as biomarkers in different diseases, according with the IPA Ingenuity system: D, Diagnosis; DP, Disease Progression; P, Prognosis; E, Efficacy; RT, Response to Therapy; UP, Unspecified Application; S, Safety. (XLSX) [file pone.0055975.s006.xlsx]

## Sheet: Table supplementary 3
	Table S3. List of the 997 genes differentially expressed in cervical carcinomas compared with normal cervical epitheliums.
	Affymetrix id	Gene symbola	Gene name	Chromosome	Fold Changeb	D-Score	Biomarker applicationc
	218009_s_at	PRC1	protein regulator of cytokinesis 1	15q26.1	7.29855	16.7638
	204170_s_at	CKS2	CDC28 protein kinase regulatory subunit 2	9q22	5.85628	14.9771
	202589_at	TYMS	thymidylate synthetase	18p11.32	9.35922	14.7803	D, DP, E, P, RT
	204023_at	RFC4	replication factor C (activator 1) 4, 37kDa	3q27	7.09242	13.9889
	218039_at	NUSAP1	nucleolar and spindle associated protein 1	15q15.1	8.23	13.8172	P
	209773_s_at	RRM2	ribonucleotide reductase M2 polypeptide	2p25-p24	10.0115	13.7115	D
	202705_at	CCNB2	cyclin B2	15q22.2	4.5838	13.4402
	202107_s_at	MCM2	minichromosome maintenance complex component 2	3q21	5.49542	13.3116	D, DP, E, P,UP
	201664_at	SMC4	structural maintenance of chromosomes 4	3q26.1	5.44876	13.1593
	203213_at	CDC2	cell division cycle 2, G1 to S and G2 to M	10q21.1	5.19036	12.9905
	203755_at	BUB1B	BUB1 budding uninhibited by benzimidazoles 1 homolog beta (yeast)	15q15	4.26514	12.6824
	204962_s_at	CENPA	centromere protein A	2p24-p21	4.45206	12.2373	D
	202954_at	UBE2C	ubiquitin-conjugating enzyme E2C	20q13.12	5.72092	12.1145
	203046_s_at	TIMELESS	timeless homolog (Drosophila)	12q12-q13	3.27178	11.8853
	216237_s_at	MCM5	minichromosome maintenance complex component 5	22q13.1	5.91023	11.7868
	202870_s_at	CDC20	cell division cycle 20 homolog (S. cerevisiae)	1p34.1	6.5584	11.5103
	222077_s_at	RACGAP1	Rac GTPase activating protein 1	12q13.13	3.8119	10.7164
	203554_x_at	PTTG1	pituitary tumor-transforming 1	5q35.1	4.43878	10.5328	P
	208079_s_at	AURKA	aurora kinase A	20q13.2-q13.3	4.54961	10.1662	D, E, P
	201202_at	PCNA	proliferating cell nuclear antigen	20pter-p12	3.9818	10.0904	D, DP, P, RT
	209714_s_at	CDKN3	cyclin-dependent kinase inhibitor 3 (CDK2-associated dual specificity phosphatase)	14q22	6.14546	9.9707
	210052_s_at	TPX2	TPX2, microtubule-associated, homolog (Xenopus laevis)	20q11.2	4.80852	9.89693
	218755_at	KIF20A	kinesin family member 20A	5q31	4.50656	9.87922
	201292_at	TOP2A	topoisomerase (DNA) II alpha 170kDa	17q21-q22	6.72512	9.77159	D, E, RT
	202633_at	TOPBP1	topoisomerase (DNA) II binding protein 1	3q22.1	3.79713	9.66263
	218350_s_at	GMNN	geminin, DNA replication inhibitor	6p22.2	4.45004	9.64981
	200853_at	H2AFZ	H2A histone family, member Z	4q24	3.29523	9.63653
	201897_s_at	CKS1B	CDC28 protein kinase regulatory subunit 1B	1q21.2	3.8994	9.55062
	204510_at	CDC7	cell division cycle 7 homolog (S. cerevisiae)	1p22	4.13643	9.41953
	204026_s_at	ZWINT	ZW10 interactor	10q21-q22	5.2795	9.33384
	204092_s_at	AURKA	aurora kinase A	20q13.2-q13.3	3.11232	9.27406
	221521_s_at	GINS2	GINS complex subunit 2 (Psf2 homolog)	16q24.1	3.98661	9.22107
	203209_at	RFC5	replication factor C (activator 1) 5, 36.5kDa	12q24.2-q24.3	3.31956	9.17898
	204162_at	NDC80	NDC80 homolog, kinetochore complex component (S. cerevisiae)	18p11.32	3.57502	8.95664
	201930_at	MCM6	minichromosome maintenance complex component 6	2q21	3.45161	8.95254	P
	202338_at	TK1	thymidine kinase 1, soluble	17q23.2-q25.3	3.27329	8.79352	D, P
	219148_at	PBK	PDZ binding kinase	8p21.2	4.15291	8.7806
	207039_at	CDKN2A	cyclin-dependent kinase inhibitor 2A (melanoma, p16, inhibits CDK4)	9p21	7.37503	8.76294	D, DP, E, P, RT,S
	203358_s_at	EZH2	enhancer of zeste homolog 2 (Drosophila)	7q35-q36	3.82338	8.76245	D, DP, E, P
	204767_s_at	FEN1	flap structure-specific endonuclease 1	11q12	3.3386	8.69015
	201555_at	MCM3	minichromosome maintenance complex component 3	6p12	2.85854	8.63382
	218355_at	KIF4A	kinesin family member 4A /// kinesin family member 4B	5q33.1 /// Xq13.1	3.74872	8.61538
	201589_at	SMC1A	structural maintenance of chromosomes 1A	Xp11.22-p11.21	2.7393	8.39399
	205046_at	CENPE	centromere protein E, 312kDa	4q24-q25	3.24986	8.38759
	203362_s_at	MAD2L1	MAD2 mitotic arrest deficient-like 1 (yeast)	4q27	4.51825	8.36746
	203418_at	CCNA2	cyclin A2	4q25-q31	3.11146	8.35385	E, P
	204709_s_at	KIF23	kinesin family member 23	15q23	2.14226	8.30471	P
	201697_s_at	DNMT1	DNA (cytosine-5-)-methyltransferase 1	19p13.2	2.74788	8.27942	D
	206546_at	SYCP2	synaptonemal complex protein 2	20q13.33	6.91149	8.27382
	201088_at	KPNA2	karyopherin alpha 2 (RAG cohort 1, importin alpha 1)	17q24.2	2.77998	8.21995	D
	200783_s_at	STMN1	stathmin 1/oncoprotein 18	1p36.1-p35	3.11353	8.17803
	210046_s_at	IDH2	isocitrate dehydrogenase 2 (NADP+), mitochondrial	15q26.1	3.12216	8.09787
	218308_at	TACC3	transforming, acidic coiled-coil containing protein 3	4p16.3	3.79899	8.0324
	200934_at	DEK	DEK oncogene (DNA binding)	6p22.3	2.57933	7.91922
	205339_at	STIL	SCL/TAL1 interrupting locus	1q32|1p32	3.12913	7.88764
	202483_s_at	RANBP1	RAN binding protein 1	22q11.21	2.78563	7.86926
	202095_s_at	BIRC5	baculoviral IAP repeat-containing 5 (survivin)	17q25	3.39837	7.85432	D, DP, E, P, RT
	205909_at	POLE2	polymerase (DNA directed), epsilon 2 (p59 subunit)	14q21-q22	2.67478	7.85229
	202983_at	HLTF	helicase-like transcription factor	3q25.1-q26.1	3.59903	7.79682	D
	200039_s_at	PSMB2	proteasome (prosome, macropain) subunit, beta type, 2	1p34.2	2.376	7.76875
	204641_at	NEK2	NIMA (never in mitosis gene a)-related kinase 2	1q32.2-q41	4.39037	7.74317
	205733_at	BLM	Bloom syndrome	15q26.1	2.2187	7.74226
	203145_at	SPAG5	sperm associated antigen 5	17q11.2	2.43261	7.69723
	204822_at	TTK	TTK protein kinase	6q13-q21	3.57323	7.6878	D
	219306_at	KIF15	kinesin family member 15	3p21.31	2.76171	7.67326
	218662_s_at	NCAPG	non-SMC condensin I complex, subunit G	4p15.33	3.1922	7.53523
	218768_at	NUP107	nucleoporin 107kDa	12q15	2.48255	7.46184
	31845_at	ELF4	E74-like factor 4 (ets domain transcription factor)	Xq26	2.58016	7.44186
	202854_at	HPRT1	hypoxanthine phosphoribosyltransferase 1 (Lesch-Nyhan syndrome)	Xq26.1	2.79068	7.43142
	201422_at	IFI30	interferon, gamma-inducible protein 30	19p13.1	3.49901	7.42186
	204126_s_at	CDC45L	CDC45 cell division cycle 45-like (S. cerevisiae)	22q11.21	2.53839	7.41987
	204444_at	KIF11	kinesin family member 11	10q24.1	3.49378	7.29187
	209186_at	ATP2A2	ATPase, Ca++ transporting, cardiac muscle, slow twitch 2	12q23-q24.1	3.08855	7.27352
	202016_at	MEST	mesoderm specific transcript homolog (mouse)	7q32	5.08073	7.20388
	204033_at	TRIP13	thyroid hormone receptor interactor 13	5p15.33	2.88587	7.20336
	204146_at	RAD51AP1	RAD51 associated protein 1	12p13.2-p13.1	3.25272	7.08518
	214431_at	GMPS	guanine monphosphate synthetase	3q24	2.84828	7.06547
	202413_s_at	USP1	ubiquitin specific peptidase 1	1p31.3	2.29347	7.04703
	202911_at	MSH6	mutS homolog 6 (E. coli)	2p16	2.05817	7.02665	D
	204127_at	RFC3	replication factor C (activator 1) 3, 38kDa	13q12.3-q13	3.50593	7.0094
	218237_s_at	SLC38A1	solute carrier family 38, member 1	12q13.11	3.56471	6.99166
	203022_at	RNASEH2A	ribonuclease H2, subunit A	19p13.13	3.18451	6.97701
	200657_at	SLC25A5	solute carrier family 25 (mitochondrial carrier; adenine nucleotide translocator), member 5	Xq24-q26	2.28108	6.97162
	204252_at	CDK2	cyclin-dependent kinase 2	12q13	2.18753	6.9143	DP, P
	202309_at	MTHFD1	methylenetetrahydrofolate dehydrogenase (NADP+ dependent) 1, methenyltetrahydrofolate cyclohydrolase, formyltetrahydrofolate synthetase	14q24	2.35973	6.91285
	202183_s_at	KIF22	kinesin family member 22 /// kinesin-like DNA-binding protein pseudogene	16p11.2	2.27952	6.90244	D, P
	202690_s_at	SNRPD1	small nuclear ribonucleoprotein D1 polypeptide 16kDa	18q11.2	2.33708	6.88275
	205053_at	PRIM1	primase, DNA, polypeptide 1 (49kDa)	12q13	2.63551	6.83791
	200750_s_at	RAN	RAN, member RAS oncogene family	12q24.3	2.45031	6.83555
	201853_s_at	CDC25B	cell division cycle 25 homolog B (S. pombe)	20p13	3.1397	6.72425
	209054_s_at	WHSC1	Wolf-Hirschhorn syndrome candidate 1	4p16.3	2.54012	6.70792
	217755_at	HN1	hematological and neurological expressed 1	17q25.1	3.03844	6.66449
	202726_at	LIG1	ligase I, DNA, ATP-dependent	19q13.2-q13.3	2.66938	6.65458
	202446_s_at	PLSCR1	phospholipid scramblase 1	3q23	4.44868	6.61563
	206052_s_at	SLBP	stem-loop (histone) binding protein	4p16.3	2.7799	6.53436
	221664_s_at	F11R	F11 receptor	1q21.2-q21.3	3.18766	6.52262
	208029_s_at	LAPTM4B	lysosomal associated protein transmembrane 4 beta	8q22.1	2.59711	6.5144
	201710_at	MYBL2	v-myb myeloblastosis viral oncogene homolog (avian)-like 2	20q13.1	2.11743	6.45761
	201274_at	PSMA5	proteasome (prosome, macropain) subunit, alpha type, 5	1p13	1.90039	6.44828
	200650_s_at	LDHA	lactate dehydrogenase A	11p15.4	2.2157	6.44342	D, DP, E, P,UP
	209642_at	BUB1	BUB1 budding uninhibited by benzimidazoles 1 homolog (yeast)	2q14	2.69826	6.43127	D
	201293_x_at	PPIA	peptidylprolyl isomerase A (cyclophilin A)	7p13	1.8014	6.41852
	202779_s_at	UBE2S	ubiquitin-conjugating enzyme E2S	19q13.43	4.97158	6.39735
	200913_at	PPM1G	protein phosphatase 1G (formerly 2C), magnesium-dependent, gamma isoform	2p23.3	1.97043	6.39334
	214882_s_at	SFRS2	splicing factor, arginine/serine-rich 2	17q25.2	1.90365	6.39099
	208436_s_at	IRF7	interferon regulatory factor 7	11p15.5	2.77763	6.34122
	203345_s_at	MTF2	metal response element binding transcription factor 2	1p22.1	2.21606	6.26516
	206632_s_at	APOBEC3B	apolipoprotein B mRNA editing enzyme, catalytic polypeptide-like 3B	22q13.1-q13.2	4.91436	6.25404
	201376_s_at	HNRPF	heterogeneous nuclear ribonucleoprotein F	10q11.21-q11.22	2.78156	6.25116
	202613_at	CTPS	CTP synthase	1p34.1	2.63469	6.23418
	204603_at	EXO1	exonuclease 1	1q42-q43	2.04354	6.21857	D
	208644_at	PARP1	poly (ADP-ribose) polymerase family, member 1	1q41-q42	1.90497	6.18142
	201189_s_at	ITPR3	inositol 1,4,5-triphosphate receptor, type 3	6p21	2.25837	6.15767
	201277_s_at	HNRPAB	heterogeneous nuclear ribonucleoprotein A/B	5q35.3	2.29071	6.15203
	201954_at	ARPC1B	actin related protein 2/3 complex, subunit 1B, 41kDa /// similar to Actin-related protein 2/3 complex subunit 1B (ARP2/3 complex 41 kDa subunit) (p41-ARC)	7q22.1	1.95533	6.11894
	202071_at	SDC4	syndecan 4	20q12	3.49426	6.07644
	203828_s_at	IL32	interleukin 32	16p13.3	4.40468	6.06533
	205034_at	CCNE2	cyclin E2	8q22.1	2.81098	5.98726
	204244_s_at	DBF4	DBF4 homolog (S. cerevisiae)	7q21.3	1.99452	5.98209
	208668_x_at	HMGN2	high-mobility group nucleosomal binding domain 2	1p36.1	1.8788	5.97784
	AFFX-HUMGAPDH/M33197_3_at	GAPDH	glyceraldehyde-3-phosphate dehydrogenase	12p13	1.68028	5.93887	D, DP,UP
	201714_at	TUBG1	tubulin, gamma 1	17q21	2.69349	5.93882
	209270_at	LAMB3	laminin, beta 3	1q32	3.69317	5.93775
	201584_s_at	DDX39	DEAD (Asp-Glu-Ala-Asp) box polypeptide 39	19p13.12	2.68791	5.92171
	209507_at	RPA3	replication protein A3, 14kDa	7p22	2.1174	5.91503
	204580_at	MMP12	matrix metallopeptidase 12 (macrophage elastase)	11q22.3	16.8429	5.90593	D, E,UP
	208821_at	SNRPB	small nuclear ribonucleoprotein polypeptides B and B1	20p13	2.22265	5.89068
	212581_x_at	GAPDH	glyceraldehyde-3-phosphate dehydrogenase	12p13	2.18401	5.8851
	205024_s_at	RAD51	RAD51 homolog (RecA homolog, E. coli) (S. cerevisiae)	15q15.1	2.00236	5.88202	P, RT
	204775_at	CHAF1B	chromatin assembly factor 1, subunit B (p60)	21q22.13	2.00849	5.87554
	202531_at	IRF1	interferon regulatory factor 1	5q31.1	2.95364	5.87184	P
	200608_s_at	RAD21	RAD21 homolog (S. pombe)	8q24	2.03981	5.86633
	203927_at	NFKBIE	nuclear factor of kappa light polypeptide gene enhancer in B-cells inhibitor, epsilon	6p21.1	1.78679	5.86556
	204558_at	RAD54L	RAD54-like (S. cerevisiae)	1p32	1.83116	5.84037	D,UP
	209172_s_at	CENPF	centromere protein F, 350/400ka (mitosin)	1q32-q41	1.82563	5.83542
	209464_at	AURKB	aurora kinase B	17p13.1	2.02564	5.8288	D
	201695_s_at	NP	nucleoside phosphorylase	14q13.1	2.53422	5.81686
	202858_at	U2AF1	U2 small nuclear RNA auxiliary factor 1	21q22.3	1.76061	5.76782
	212020_s_at	MKI67	antigen identified by monoclonal antibody Ki-67	10q25-qter	2.16544	5.76693	D, DP, E, P, RT,UP
	204649_at	TROAP	trophinin associated protein (tastin)	12q13.12	1.88287	5.75949
	211528_x_at	HLA-G	major histocompatibility complex, class I, G	6p21.3	2.22991	5.74075
	219649_at	ALG6	asparagine-linked glycosylation 6 homolog (S. cerevisiae, alpha-1,3-glucosyltransferase)	1p31.3	2.12848	5.73668
	213226_at	CCNA2	cyclin A2	4q25-q31	2.4092	5.71325
	208829_at	TAPBP	TAP binding protein (tapasin)	6p21.3	2.41067	5.70548
	205167_s_at	CDC25C	cell division cycle 25 homolog C (S. pombe)	5q31	1.95211	5.70258
	203228_at	PAFAH1B3	platelet-activating factor acetylhydrolase, isoform Ib, gamma subunit 29kDa	19q13.1	2.41075	5.70237
	208726_s_at	EIF2S2	eukaryotic translation initiation factor 2, subunit 2 beta, 38kDa	20pter-q12	2.38114	5.68131
	203964_at	NMI	N-myc (and STAT) interactor	2q23	2.60177	5.67843
	216088_s_at	PSMA7	proteasome (prosome, macropain) subunit, alpha type, 7	20q13.33	2.33326	5.65798
	200052_s_at	ILF2	interleukin enhancer binding factor 2, 45kDa	1q21.3	3.07299	5.6406
	203968_s_at	CDC6	cell division cycle 6 homolog (S. cerevisiae)	17q21.3	1.91739	5.63479
	209709_s_at	HMMR	hyaluronan-mediated motility receptor (RHAMM)	5q33.2-qter	2.15789	5.63051
	40020_at	CELSR3	cadherin, EGF LAG seven-pass G-type receptor 3 (flamingo homolog, Drosophila)	3p24.1-p21.2	1.81812	5.62997
	201920_at	SLC20A1	solute carrier family 20 (phosphate transporter), member 1	2q11-q14	2.15023	5.5991
	201231_s_at	ENO1	enolase 1, (alpha)	1p36.3-p36.2	2.99032	5.59854	D
	202666_s_at	ACTL6A	actin-like 6A	3q26.33	2.43101	5.5967
	204228_at	PPIH	peptidylprolyl isomerase H (cyclophilin H)	1p34.1	1.99151	5.57623
	203379_at	RPS6KA1	ribosomal protein S6 kinase, 90kDa, polypeptide 1	1p	1.72551	5.57491
	201020_at	YWHAH	tyrosine 3-monooxygenase/tryptophan 5-monooxygenase activation protein, eta polypeptide	22q12.3	2.53861	5.54633	D
	203276_at	LMNB1	lamin B1	5q23.3-q31.1	2.39021	5.51784
	202532_s_at	DHFR	dihydrofolate reductase	5q11.2-q13.2	2.07784	5.5024
	205292_s_at	HNRNPA2B1	heterogeneous nuclear ribonucleoprotein A2/B1	7p15	1.81034	5.49605
	219212_at	HSPA14	heat shock 70kDa protein 14	10p13	1.80111	5.47669
	203138_at	HAT1	histone acetyltransferase 1	2q31.2-q33.1	2.31577	5.44903
	201400_at	PSMB3	proteasome (prosome, macropain) subunit, beta type, 3	17q12	1.98098	5.4457
	214437_s_at	SHMT2	serine hydroxymethyltransferase 2 (mitochondrial)	12q12-q14	2.50335	5.43834
	211963_s_at	ARPC5	actin related protein 2/3 complex, subunit 5, 16kDa	1q25.3	2.13562	5.4344
	33304_at	ISG20	interferon stimulated exonuclease gene 20kDa	15q26	2.74337	5.43267
	209421_at	MSH2	mutS homolog 2, colon cancer, nonpolyposis type 1 (E. coli)	2p22-p21	2.74017	5.40354	D, DP, E, P, RT
	207945_s_at	CSNK1D	casein kinase 1, delta	17q25	2.33353	5.40007
	201414_s_at	NAP1L4	nucleosome assembly protein 1-like 4	11p15.5	1.66418	5.39327
	205345_at	BARD1	BRCA1 associated RING domain 1	2q34-q35	2.74349	5.37087
	211519_s_at	KIF2C	kinesin family member 2C	1p34.1	2.53867	5.36804
	201386_s_at	DHX15	DEAH (Asp-Glu-Ala-His) box polypeptide 15	4p15.3	2.85825	5.36738
	209140_x_at	HLA-B	major histocompatibility complex, class I, B	6p21.3	2.28438	5.36092
	200830_at	PSMD2	proteasome (prosome, macropain) 26S subunit, non-ATPase, 2	3q27.1	1.98595	5.35499
	201614_s_at	RUVBL1	RuvB-like 1 (E. coli)	3q21	2.31759	5.34785
	208828_at	POLE3	polymerase (DNA directed), epsilon 3 (p17 subunit)	9q33	2.63365	5.3279
	204279_at	PSMB9	proteasome (prosome, macropain) subunit, beta type, 9 (large multifunctional peptidase 2)	6p21.3	4.43642	5.30782
	212378_at	GART	phosphoribosylglycinamide formyltransferase, phosphoribosylglycinamide synthetase, phosphoribosylaminoimidazole synthetase	21q22.1|21q22.11	2.03115	5.30498	P,S
	200661_at	CTSA	cathepsin A	20q13.1	1.8388	5.25299
	209520_s_at	NCBP1	nuclear cap binding protein subunit 1, 80kDa	9q34.1	2.09335	5.25293
	200593_s_at	HNRNPU	heterogeneous nuclear ribonucleoprotein U (scaffold attachment factor A)	1q44	2.23319	5.23687
	203256_at	CDH3	cadherin 3, type 1, P-cadherin (placental)	16q22.1	3.44919	5.20708	D, E, P
	204695_at	CDC25A	cell division cycle 25 homolog A (S. pombe)	3p21	1.80227	5.17258	P
	205890_s_at	UBD	ubiquitin D	6p21.3	11.379	5.16858
	203302_at	DCK	deoxycytidine kinase	4q13.3-q21.1	2.26029	5.16403	D, E, RT
	207168_s_at	H2AFY	H2A histone family, member Y	5q31.3-q32	1.6228	5.16278
	209040_s_at	PSMB8	proteasome (prosome, macropain) subunit, beta type, 8 (large multifunctional peptidase 7)	6p21.3	3.38087	5.15496
	202706_s_at	UMPS	uridine monophosphate synthetase (orotate phosphoribosyl transferase and orotidine-5'-decarboxylase)	3q13	2.01074	5.15061	D
	201587_s_at	IRAK1	interleukin-1 receptor-associated kinase 1	Xq28	1.95576	5.14606
	204887_s_at	PLK4	polo-like kinase 4 (Drosophila)	4q28	1.72131	5.10604	D
	218400_at	OAS3	2'-5'-oligoadenylate synthetase 3, 100kDa	12q24.2	3.70926	5.10534
	204744_s_at	IARS	isoleucyl-tRNA synthetase	9q21	1.65088	5.10101
	213671_s_at	MARS	methionyl-tRNA synthetase	12q13.2	1.61041	5.08612
	AFFX-HUMGAPDH/M33197_M_at	GAPDH	glyceraldehyde-3-phosphate dehydrogenase	12p13	2.81847	5.08439
	201577_at	NME1	non-metastatic cells 1, protein (NM23A) expressed in	17q21.3	2.09332	5.08132
	203396_at	PSMA4	proteasome (prosome, macropain) subunit, alpha type, 4	15q25.1	1.83343	5.06788
	201761_at	MTHFD2	methylenetetrahydrofolate dehydrogenase (NADP+ dependent) 2, methenyltetrahydrofolate cyclohydrolase	2p13.1	2.0029	5.06632
	201317_s_at	PSMA2	proteasome (prosome, macropain) subunit, alpha type, 2	7p13	1.90306	5.06451
	202023_at	EFNA1	ephrin-A1	1q21-q22	2.98086	5.05997
	200636_s_at	PTPRF	protein tyrosine phosphatase, receptor type, F	1p34	2.1391	5.05916
	217901_at	DSG2	Desmoglein 2	18q12.1	2.62698	5.05441
	203856_at	VRK1	vaccinia related kinase 1	14q32	2.02284	5.04313
	203975_s_at	CHAF1A	chromatin assembly factor 1, subunit A (p150)	19p13.3	2.03023	5.04092
	210907_s_at	PDCD10	programmed cell death 10	3q26.1	2.20036	5.01886
	208659_at	CLIC1	chloride intracellular channel 1	6p22.1-p21.2	1.97204	5.01127
	200021_at	CFL1	cofilin 1 (non-muscle)	11q13	1.50166	5.00612
	204990_s_at	ITGB4	integrin, beta 4	17q25	3.28394	4.99353	D
	204531_s_at	BRCA1	breast cancer 1, early onset	17q21	2.19537	4.98219	D, E, P, RT
	218875_s_at	FBXO5	F-box protein 5	6q25-q26	1.85542	4.98179
	203805_s_at	FANCA	Fanconi anemia, complementation group A	16q24.3	1.68428	4.97314
	202246_s_at	CDK4	cyclin-dependent kinase 4	12q14	1.83799	4.96997	D, P
	214414_x_at	HBA2	hemoglobin, alpha 2	16p13.3	4.73896	4.96494
	202620_s_at	PLOD2	procollagen-lysine, 2-oxoglutarate 5-dioxygenase 2	3q23-q24	5.0871	4.9494
	206858_s_at	HOXC6	homeobox C6	12q13.3	3.79468	4.92935	D
	204835_at	POLA1	polymerase (DNA directed), alpha 1	Xp22.1-p21.3	1.88484	4.92422
	205483_s_at	ISG15	ISG15 ubiquitin-like modifier	1p36.33	5.23647	4.91633
	208777_s_at	PSMD11	proteasome (prosome, macropain) 26S subunit, non-ATPase, 11	17q11.2	2.20288	4.90818
	208628_s_at	YBX1	Y box binding protein 1	1p34	1.68657	4.89924
	210715_s_at	SPINT2	serine peptidase inhibitor, Kunitz type, 2	19q13.1	1.98989	4.8973	D
	41037_at	TEAD4	TEA domain family member 4	12p13.3-p13.2	1.82234	4.89625
	209458_x_at	HBA1	hemoglobin, alpha 1 /// hemoglobin, alpha 2	16p13.3	6.21637	4.89392	D, E,S
	210827_s_at	ELF3	E74-like factor 3 (ets domain transcription factor, epithelial-specific )	1q32.2	2.41054	4.88832
	215313_x_at	HLA-A	major histocompatibility complex, class I, A	6p21.3	2.09435	4.8847
	200925_at	COX6A1	cytochrome c oxidase subunit VIa polypeptide 1	12q24.2|12q24.2	1.55748	4.85833
	213330_s_at	STIP1	stress-induced-phosphoprotein 1 (Hsp70/Hsp90-organizing protein)	11q13	1.89753	4.8512	D
	209825_s_at	UCK2	uridine-cytidine kinase 2	1q23	2.26889	4.85088
	201641_at	BST2	bone marrow stromal cell antigen 2	19p13.2	2.30433	4.83846
	216026_s_at	POLE	polymerase (DNA directed), epsilon	12q24.3	1.60073	4.81153
	201458_s_at	BUB3	BUB3 budding uninhibited by benzimidazoles 3 homolog (yeast)	10q26	1.60236	4.78183
	205569_at	LAMP3	lysosomal-associated membrane protein 3	3q26.3-q27	5.14175	4.77994	D
	201136_at	PLP2	proteolipid protein 2 (colonic epithelium-enriched)	Xp11.23	2.37283	4.77802
	201037_at	PFKP	phosphofructokinase, platelet	10p15.3-p15.2	2.09688	4.77778
	217736_s_at	EIF2AK1	eukaryotic translation initiation factor 2-alpha kinase 1	7p22	1.91231	4.77712
	208689_s_at	RPN2	ribophorin II	20q12-q13.1	2.32353	4.77486
	202671_s_at	PDXK	pyridoxal (pyridoxine, vitamin B6) kinase	21q22.3	2.22209	4.76695
	201650_at	KRT19	keratin 19	17q21.2	3.25712	4.76106
	200658_s_at	PHB	prohibitin	17q21	2.24038	4.76026	D
	201696_at	SFRS4	splicing factor, arginine/serine-rich 4	1p35.3	1.61504	4.75782
	204905_s_at	EEF1E1	eukaryotic translation elongation factor 1 epsilon 1	6p24.3-p25.1	1.83019	4.7533
	200896_x_at	HDGF	hepatoma-derived growth factor (high-mobility group protein 1-like)	1q21-q23	1.74468	4.71947
	205176_s_at	ITGB3BP	integrin beta 3 binding protein (beta3-endonexin)	1p31.3	2.31127	4.71145
	201252_at	PSMC4	proteasome (prosome, macropain) 26S subunit, ATPase, 4	19q13.11-q13.13	1.58311	4.70951
	214430_at	GLA	galactosidase, alpha	Xq22	1.58714	4.70909
	200959_at	FUS	fusion (involved in t(12;16) in malignant liposarcoma)	16p11.2	1.70258	4.70637
	201039_s_at	RAD23A	RAD23 homolog A (S. cerevisiae)	19p13.2	2.28756	4.69967
	200876_s_at	PSMB1	proteasome (prosome, macropain) subunit, beta type, 1	6q27	1.87931	4.69846
	1007_s_at	DDR1	discoidin domain receptor family, member 1	6p21.3	1.68619	4.69031	D
	221676_s_at	CORO1C	coronin, actin binding protein, 1C	12q24.1	1.87242	4.66941
	202151_s_at	UBAC1	UBA domain containing 1	9q34.3	1.65014	4.66473
	213535_s_at	UBE2I	ubiquitin-conjugating enzyme E2I (UBC9 homolog, yeast)	16p13.3	2.00669	4.65144
	201690_s_at	TPD52	tumor protein D52	8q21	2.05582	4.65142	D,UP
	201198_s_at	PSMD1	proteasome (prosome, macropain) 26S subunit, non-ATPase, 1	2q37.1	2.03818	4.64745
	208002_s_at	ACOT7	acyl-CoA thioesterase 7	1p36.31-p36.11	2.49918	4.6473
	200820_at	PSMD8	proteasome (prosome, macropain) 26S subunit, non-ATPase, 8	19q13.2	2.20088	4.63982
	210759_s_at	PSMA1	proteasome (prosome, macropain) subunit, alpha type, 1	11p15.1	2.0878	4.62911
	205157_s_at	KRT17	keratin 17	17q12-q21	11.0901	4.62483	D, E
	221539_at	EIF4EBP1	eukaryotic translation initiation factor 4E binding protein 1	8p12	2.15933	4.62184	E, P
	200713_s_at	MAPRE1	microtubule-associated protein, RP/EB family, member 1	20q11.1-q11.23	1.7517	4.61837
	203270_at	DTYMK	deoxythymidylate kinase (thymidylate kinase)	2q37.3	1.7684	4.60521
	208074_s_at	AP2S1	adaptor-related protein complex 2, sigma 1 subunit	19q13.2-q13.3	2.20174	4.59655
	212694_s_at	PCCB	propionyl Coenzyme A carboxylase, beta polypeptide	3q21-q22	2.07176	4.58618
	219510_at	POLQ	polymerase (DNA directed), theta	3q13.33	1.53615	4.58448
	202433_at	SLC35B1	solute carrier family 35, member B1	17q21.33	1.61219	4.5826
	214086_s_at	PARP2	poly (ADP-ribose) polymerase family, member 2	14q11.2-q12	1.65082	4.56232	P
	202240_at	PLK1	polo-like kinase 1 (Drosophila)	16p12.1	1.63112	4.56186
	204331_s_at	MRPS12	mitochondrial ribosomal protein S12	19q13.1-q13.2	3.23113	4.55416
	204224_s_at	GCH1	GTP cyclohydrolase 1 (dopa-responsive dystonia)	14q22.1-q22.2	2.8415	4.54883
	205479_s_at	PLAU	plasminogen activator, urokinase	10q24	2.95503	4.52948	DP, E, P, RT
	203588_s_at	TFDP2	transcription factor Dp-2 (E2F dimerization partner 2)	3q23	2.12553	4.52094
	219161_s_at	CKLF	chemokine-like factor	16q21	2.07436	4.52048
	214804_at	---	---	---	1.64656	4.51238
	200679_x_at	HMGB1	high-mobility group box 1	13q12	2.27664	4.5045	D
	218080_x_at	FAF1	Fas (TNFRSF6) associated factor 1	1p33	1.60288	4.50254
	207740_s_at	NUP62	nucleoporin 62kDa	19q13.33	2.42188	4.50141
	221641_s_at	ACOT9	acyl-CoA thioesterase 9	Xp22.11	1.66854	4.50124
	218567_x_at	DPP3	dipeptidyl-peptidase 3	11q12-q13.1	1.53668	4.49691
	201271_s_at	RALY	RNA binding protein, autoantigenic (hnRNP-associated with lethal yellow homolog (mouse))	20q11.21-q11.23	1.89061	4.49642
	202411_at	IFI27	interferon, alpha-inducible protein 27	14q32	4.34482	4.49588
	218133_s_at	NIF3L1	NIF3 NGG1 interacting factor 3-like 1 (S. pombe)	2q33	1.60143	4.49441
	200832_s_at	SCD	stearoyl-CoA desaturase (delta-9-desaturase)	10q23-q24	2.71531	4.49352	D
	220948_s_at	ATP1A1	ATPase, Na+/K+ transporting, alpha 1 polypeptide	1p21	2.19896	4.49203
	201477_s_at	RRM1	ribonucleotide reductase M1 polypeptide	11p15.5	2.1782	4.49152	E, P, RT
	200846_s_at	PPP1CA	protein phosphatase 1, catalytic subunit, alpha isoform	11q13	2.01363	4.4895
	203560_at	GGH	gamma-glutamyl hydrolase (conjugase, folylpolygammaglutamyl hydrolase)	8q12.3	3.44169	4.48538
	207396_s_at	ALG3	asparagine-linked glycosylation 3 homolog (S. cerevisiae, alpha-1,3-mannosyltransferase)	3q27.1	1.69573	4.48501
	203622_s_at	PNO1	partner of NOB1 homolog (S. cerevisiae)	2p14	1.68592	4.48183
	201157_s_at	NMT1	N-myristoyltransferase 1	17q21.31	1.81742	4.47364
	209678_s_at	PRKCI	protein kinase C, iota	3q26.3	2.21257	4.46912
	202736_s_at	LSM4	LSM4 homolog, U6 small nuclear RNA associated (S. cerevisiae)	19p13.11	3.40788	4.4515
	209165_at	AATF	apoptosis antagonizing transcription factor	17q11.2-q12	1.57215	4.44326
	207157_s_at	GNG5	guanine nucleotide binding protein (G protein), gamma 5	1p22	1.57018	4.44293
	222201_s_at	CASP8AP2	CASP8 associated protein 2	6q15	1.89608	4.4339
	200058_s_at	ASCC3L1	activating signal cointegrator 1 complex subunit 3-like 1	2q11.2	1.59878	4.4187
	200079_s_at	KARS	lysyl-tRNA synthetase	16q23-q24	1.67154	4.40822
	200773_x_at	PTMA	prothymosin, alpha (gene sequence 28) /// similar to prothymosin, alpha (gene sequence 28)	12p13.2 /// 2q35-q36	1.53217	4.40588
	218644_at	PLEK2	pleckstrin 2	14q23.3	1.92478	4.40514
	204328_at	TMC6	transmembrane channel-like 6	17q25.3	1.63235	4.39902
	212296_at	PSMD14	proteasome (prosome, macropain) 26S subunit, non-ATPase, 14	2q24.2	1.77156	4.39641
	201066_at	CYC1	cytochrome c-1	8q24.3	1.87352	4.39633
	1053_at	RFC2	replication factor C (activator 1) 2, 40kDa	7q11.23	1.62478	4.39586	P
	218459_at	TOR3A	torsin family 3, member A	1q25.2	1.55279	4.38759
	219079_at	CYB5R4	cytochrome b5 reductase 4	6pter-q22.33	1.7176	4.38543
	205548_s_at	BTG3	BTG family, member 3	21q21.1-q21.2	2.09494	4.38459
	217835_x_at	C20orf24	chromosome 20 open reading frame 24	20q11.23	1.67972	4.38001
	202168_at	TAF9	TAF9 RNA polymerase II, TATA box binding protein (TBP)-associated factor, 32kDa	5q11.2-q13.1	1.57979	4.37556
	201327_s_at	CCT6A	chaperonin containing TCP1, subunit 6A (zeta 1)	7p11.2	1.62406	4.37257	D
	221492_s_at	ATG3	ATG3 autophagy related 3 homolog (S. cerevisiae)	3q13.2	1.99502	4.35682
	205485_at	RYR1	ryanodine receptor 1 (skeletal)	19q13.1	4.17496	4.35251
	201579_at	FAT	FAT tumor suppressor homolog 1 (Drosophila)	4q35	2.15838	4.34973
	215075_s_at	GRB2	growth factor receptor-bound protein 2	17q24-q25	1.79261	4.34662
	201900_s_at	AKR1A1	aldo-keto reductase family 1, member A1 (aldehyde reductase)	1p33-p32	1.68784	4.34299
	204159_at	CDKN2C	cyclin-dependent kinase inhibitor 2C (p18, inhibits CDK4)	1p32	2.88358	4.33239
	218336_at	PFDN2	prefoldin subunit 2	1q23.3	2.11156	4.32881
	218557_at	NIT2	nitrilase family, member 2	3q12.2	2.17889	4.32836
	218866_s_at	POLR3K	polymerase (RNA) III (DNA directed) polypeptide K, 12.3 kDa	16p13.3	1.67066	4.31923
	206687_s_at	PTPN6	protein tyrosine phosphatase, non-receptor type 6	12p13	1.66528	4.30778
	217811_at	SELT	selenoprotein T	3q25.1	2.72962	4.30613
	203422_at	POLD1	polymerase (DNA directed), delta 1, catalytic subunit 125kDa	19q13.3	1.687	4.3011	D
	203882_at	IRF9	interferon regulatory factor 9	14q11.2	2.0488	4.30076
	205240_at	GPSM2	G-protein signaling modulator 2 (AGS3-like, C. elegans)	1p13.3	2.11086	4.29559
	207076_s_at	ASS1	argininosuccinate synthetase 1	9q34.1	2.56176	4.28831
	209575_at	IL10RB	interleukin 10 receptor, beta	21q22.1-q22.2|21q22.11	2.19955	4.28185
	205393_s_at	CHEK1	CHK1 checkpoint homolog (S. pombe)	11q24-q24	1.6893	4.28184	D, E
	201388_at	PSMD3	proteasome (prosome, macropain) 26S subunit, non-ATPase, 3	17q12-q21.1	1.86322	4.28111
	206247_at	MICB	MHC class I polypeptide-related sequence B	6p21.3	2.59945	4.28041
	203576_at	BCAT2	branched chain aminotransferase 2, mitochondrial	19q13	1.64959	4.27928
	217985_s_at	BAZ1A	bromodomain adjacent to zinc finger domain, 1A	14q12-q13	1.68069	4.27325
	201267_s_at	PSMC3	proteasome (prosome, macropain) 26S subunit, ATPase, 3	11p12-p13	2.83278	4.27303
	210845_s_at	PLAUR	plasminogen activator, urokinase receptor	19q13	2.30723	4.27258	D, DP, RT
	208680_at	PRDX1	peroxiredoxin 1	1p34.1	1.99706	4.26657	D
	209448_at	HTATIP2	HIV-1 Tat interactive protein 2, 30kDa	11p15.1	2.05238	4.256
	208991_at	STAT3	signal transducer and activator of transcription 3 (acute-phase response factor)	17q21.31	2.04591	4.25468	D, E, P
	201760_s_at	WSB2	WD repeat and SOCS box-containing 2	12q24.23	1.67548	4.25338
	208905_at	CYCS	cytochrome c, somatic	7p15.2	1.61899	4.25097
	200800_s_at	HSPA1A	heat shock 70kDa protein 1A	6p21.3	2.35621	4.24796
	208787_at	MRPL3	mitochondrial ribosomal protein L3	3q21-q23	1.65426	4.2461
	204766_s_at	NUDT1	nudix (nucleoside diphosphate linked moiety X)-type motif 1	7p22	1.92693	4.24006
	210093_s_at	MAGOH	mago-nashi homolog, proliferation-associated (Drosophila)	1p34-p33	1.96746	4.23755
	212858_at	PAQR4	progestin and adipoQ receptor family member IV	16p13.3	1.64503	4.23552
	218497_s_at	RNASEH1	ribonuclease H1	2p25	1.63216	4.22709
	201209_at	HDAC1	histone deacetylase 1	1p34	1.75782	4.22564
	212038_s_at	VDAC1	voltage-dependent anion channel 1	5q31	2.14072	4.22312
	201770_at	SNRPA	small nuclear ribonucleoprotein polypeptide A	19q13.1	1.662	4.21655
	203218_at	MAPK9	mitogen-activated protein kinase 9	5q35	1.62566	4.20198
	200950_at	ARPC1A	actin related protein 2/3 complex, subunit 1A, 41kDa	7q22.1	1.83736	4.19635
	200078_s_at	ATP6V0B	ATPase, H+ transporting, lysosomal 21kDa, V0 subunit b	1p32.3	1.84399	4.19278
	201850_at	CAPG	capping protein (actin filament), gelsolin-like	2p11.2	1.91859	4.19155
	210691_s_at	CACYBP	calcyclin binding protein	1q24-q25	2.10997	4.19046
	201756_at	RPA2	replication protein A2, 32kDa	1p35	1.71372	4.18631
	202847_at	PCK2	phosphoenolpyruvate carboxykinase 2 (mitochondrial)	14q12	2.07338	4.17157
	220202_s_at	RC3H2	ring finger and CCCH-type zinc finger domains 2	9q34	2.43678	4.16973
	209190_s_at	DIAPH1	diaphanous homolog 1 (Drosophila)	5q31	1.58202	4.16386
	219004_s_at	C21orf45	chromosome 21 open reading frame 45	21q22.11	1.8124	4.16178
	201079_at	SYNGR2	synaptogyrin 2	17q25.3	1.88418	4.15298
	202679_at	NPC1	Niemann-Pick disease, type C1	18q11-q12	1.94356	4.15034
	201532_at	PSMA3	proteasome (prosome, macropain) subunit, alpha type, 3	14q23	1.87306	4.14776
	201953_at	CIB1	calcium and integrin binding 1 (calmyrin)	15q25.3-q26	2.12272	4.1477
	202330_s_at	UNG	uracil-DNA glycosylase	12q23-q24.1	1.70755	4.1439	P
	213378_s_at	DDX11	DEAD/H (Asp-Glu-Ala-Asp/His) box polypeptide 11 (CHL1-like helicase homolog, S. cerevisiae)	12p11 /// 12p13.31	1.56327	4.14035	D, E, P,UP
	201901_s_at	YY1	YY1 transcription factor	14q	1.61141	4.1389
	202675_at	SDHB	succinate dehydrogenase complex, subunit B, iron sulfur (Ip)	1p36.1-p35	1.88797	4.1309
	208694_at	PRKDC	protein kinase, DNA-activated, catalytic polypeptide	8q11	1.94116	4.11626
	204203_at	CEBPG	CCAAT/enhancer binding protein (C/EBP), gamma	19q13.11	2.22076	4.116
	212320_at	TUBB	tubulin, beta	6p21.33	1.62587	4.11421
	200786_at	PSMB7	proteasome (prosome, macropain) subunit, beta type, 7	9q34.11-q34.12	1.68436	4.10989
	209449_at	LSM2	LSM2 homolog, U6 small nuclear RNA associated (S. cerevisiae)	6p21.3	2.16214	4.10751
	215243_s_at	GJB3	gap junction protein, beta 3, 31kDa	1p34	2.34579	4.10385
	201115_at	POLD2	polymerase (DNA directed), delta 2, regulatory subunit 50kDa	7p13	1.60583	4.10286
	210125_s_at	BANF1	barrier to autointegration factor 1	11q13.1	1.70733	4.10139
	209259_s_at	SMC3	structural maintenance of chromosomes 3	10q25	1.66134	4.10106
	202871_at	TRAF4	TNF receptor-associated factor 4	17q11-q12	1.88755	4.09536
	204667_at	FOXA1	forkhead box A1	14q12-q13	2.01203	4.08754	D, DP, P
	204783_at	MLF1	Myeloid leukemia factor 1	3q25.1	2.86132	4.08624
	209846_s_at	BTN3A2	butyrophilin, subfamily 3, member A2	6p22.1	2.7284	4.08477
	208916_at	SLC1A5	solute carrier family 1 (neutral amino acid transporter), member 5	19q13.3	1.67167	4.08075
	221680_s_at	ETV7	ets variant gene 7 (TEL2 oncogene)	6p21	1.52442	4.07658
	200837_at	BCAP31	B-cell receptor-associated protein 31	Xq28	1.72467	4.06938
	206550_s_at	NUP155	nucleoporin 155kDa	5p13.1	2.09664	4.06505
	202902_s_at	CTSS	cathepsin S	1q21	3.57557	4.05315
	205085_at	ORC1L	origin recognition complex, subunit 1-like (yeast)	1p32	1.52046	4.0506
	219211_at	USP18	ubiquitin specific peptidase 18	22q11.21	2.57461	4.04356
	219105_x_at	ORC6L	origin recognition complex, subunit 6 like (yeast)	16q12	1.58105	4.0398
	201207_at	TNFAIP1	tumor necrosis factor, alpha-induced protein 1 (endothelial)	17q22-q23	1.61049	4.03768
	219076_s_at	PXMP2	peroxisomal membrane protein 2, 22kDa	12q24.33	1.89248	4.03006
	211969_at	HSP90AA1	heat shock protein 90kDa alpha (cytosolic), class A member 1	14q32.33	1.57795	4.02715
	201313_at	ENO2	enolase 2 (gamma, neuronal)	12p13	2.09585	4.02238	D, E, P
	205895_s_at	NOLC1	nucleolar and coiled-body phosphoprotein 1	10q24.32	1.85195	4.01342
	200745_s_at	GNB1	guanine nucleotide binding protein (G protein), beta polypeptide 1	1p36.33	2.2742	4.01166
	219630_at	PDZK1IP1	PDZK1 interacting protein 1	1p33	3.08497	4.00377
	202085_at	TJP2	tight junction protein 2 (zona occludens 2)	9q13-q21	2.08854	3.99723
	217932_at	MRPS7	mitochondrial ribosomal protein S7	17q25	1.93902	3.9942
	203744_at	HMGB3	high-mobility group box 3	Xq28	1.93171	3.99318
	205552_s_at	OAS1	2',5'-oligoadenylate synthetase 1, 40/46kDa	12q24.1	3.98693	3.9923
	201487_at	CTSC	cathepsin C	11q14.1-q14.3	2.51288	3.98272
	206074_s_at	HMGA1	high mobility group AT-hook 1	6p21	1.96478	3.98257
	201903_at	UQCRC1	ubiquinol-cytochrome c reductase core protein I	3p21.3	1.85476	3.9704
	205133_s_at	HSPE1	heat shock 10kDa protein 1 (chaperonin 10)	2q33.1	1.82441	3.9683
	36936_at	TSTA3	tissue specific transplantation antigen P35B	8q24.3	1.89525	3.96786
	221761_at	ADSS	adenylosuccinate synthase	1cen-q12	1.77908	3.96703
	203388_at	ARRB2	arrestin, beta 2	17p13	1.56715	3.9428
	208783_s_at	CD46	CD46 molecule, complement regulatory protein	1q32	1.67254	3.93406
	201281_at	ADRM1	adhesion regulating molecule 1	20q13.33	1.65805	3.9334
	200807_s_at	HSPD1	heat shock 60kDa protein 1 (chaperonin)	2q33.1	1.58021	3.92168
	219061_s_at	LAGE3	L antigen family, member 3	Xq28	1.76868	3.91571
	208736_at	ARPC3	actin related protein 2/3 complex, subunit 3, 21kDa	12q24.11	1.5099	3.91485
	205691_at	SYNGR3	synaptogyrin 3	16p13	2.27042	3.90704
	200764_s_at	CTNNA1	catenin (cadherin-associated protein), alpha 1, 102kDa	5q31	1.7558	3.90656	D
	203987_at	FZD6	frizzled homolog 6 (Drosophila)	8q22.3-q23.1	2.75377	3.90305
	200613_at	AP2M1	adaptor-related protein complex 2, mu 1 subunit	3q28	2.19614	3.89598
	201976_s_at	MYO10	myosin X	5p15.1-p14.3	2.09622	3.89345
	201586_s_at	SFPQ	splicing factor proline/glutamine-rich (polypyrimidine tract binding protein associated)	1p34.3	1.58705	3.89216
	217772_s_at	MTCH2	mitochondrial carrier homolog 2 (C. elegans)	11p11.2	1.52881	3.88497
	204805_s_at	H1FX	H1 histone family, member X	3q21.3	2.08795	3.87966
	201068_s_at	PSMC2	proteasome (prosome, macropain) 26S subunit, ATPase, 2	7q22.1-q22.3	1.59015	3.87875
	200793_s_at	ACO2	aconitase 2, mitochondrial	22q11.2-q13.31|22q13.2-q13.31	1.54263	3.87764
	216942_s_at	CD58	CD58 molecule	1p13	2.03784	3.87755
	208190_s_at	LSR	lipolysis stimulated lipoprotein receptor	19q13.12	2.34191	3.87749
	202352_s_at	PSMD12	proteasome (prosome, macropain) 26S subunit, non-ATPase, 12	17q24.2	2.30965	3.87593
	200828_s_at	ZNF207	zinc finger protein 207	17q11.2	2.03775	3.86414
	209875_s_at	SPP1	secreted phosphoprotein 1 (osteopontin, bone sialoprotein I, early T-lymphocyte activation 1)	4q21-q25	3.3892	3.85918	D, E, RT,UP
	217815_at	SUPT16H	suppressor of Ty 16 homolog (S. cerevisiae)	14q11.2	1.62237	3.85699
	217933_s_at	LAP3	leucine aminopeptidase 3	4p15.32	2.5924	3.85403
	208863_s_at	SFRS1	splicing factor, arginine/serine-rich 1 (splicing factor 2, alternate splicing factor)	17q21.3-q22	1.60122	3.84601
	213655_at	---	Transcribed locus	---	2.23366	3.84311
	201698_s_at	SFRS9	splicing factor, arginine/serine-rich 9	12q24.31	1.61371	3.84198
	213798_s_at	CAP1	CAP, adenylate cyclase-associated protein 1 (yeast)	1p34.2	1.6433	3.84125
	200910_at	CCT3	chaperonin containing TCP1, subunit 3 (gamma)	1q23	1.66525	3.83937
	219275_at	PDCD5	programmed cell death 5	19q12-q13.1	1.7912	3.83873
	200660_at	S100A11	S100 calcium binding protein A11	1q21	1.69399	3.83865
	211375_s_at	ILF3	interleukin enhancer binding factor 3, 90kDa	19p13.2	1.62691	3.82552
	217978_s_at	UBE2Q1	ubiquitin-conjugating enzyme E2Q (putative) 1	1q21.3	1.66733	3.82381
	AFFX-HUMGAPDH/M33197_5_at	GAPDH	glyceraldehyde-3-phosphate dehydrogenase	12p13	3.60513	3.82313
	208932_at	PPP4C	protein phosphatase 4 (formerly X), catalytic subunit	16p12-p11	1.52045	3.82311
	214096_s_at	SHMT2	serine hydroxymethyltransferase 2 (mitochondrial)	12q12-q14	1.57809	3.8208
	203252_at	CDK2AP2	CDK2-associated protein 2	11q13	1.62202	3.81923
	202236_s_at	SLC16A1	solute carrier family 16, member 1 (monocarboxylic acid transporter 1)	1p12	2.30088	3.81002	D
	201251_at	PKM2	pyruvate kinase, muscle	15q22	1.7418	3.80973	D,UP
	208097_s_at	TXNDC1	thioredoxin domain containing 1	14q22.1	2.55809	3.80458
	204247_s_at	CDK5	cyclin-dependent kinase 5	7q36	1.75407	3.80167
	210338_s_at	HSPA8	heat shock 70kDa protein 8	11q24.1	2.6978	3.80116	D
	213951_s_at	PSMC3IP	PSMC3 interacting protein	17q12-q21	1.71599	3.79735
	201912_s_at	GSPT1	G1 to S phase transition 1	16p13.1	1.843	3.79422
	204533_at	CXCL10	chemokine (C-X-C motif) ligand 10	4q21	10.6348	3.79028	D, E, P,UP
	209016_s_at	KRT7	keratin 7	12q12-q13	7.40166	3.77461
	208453_s_at	XPNPEP1	X-prolyl aminopeptidase (aminopeptidase P) 1, soluble	10q25.3	2.20433	3.77296
	221437_s_at	MRPS15	mitochondrial ribosomal protein S15	1p35-p34.1	1.74312	3.76993
	201669_s_at	MARCKS	myristoylated alanine-rich protein kinase C substrate	6q22.2	2.01153	3.76808
	203826_s_at	PITPNM1	phosphatidylinositol transfer protein, membrane-associated 1	11q13	1.52334	3.76323
	218941_at	FBXW2	F-box and WD repeat domain containing 2	9q34	1.59243	3.75937
	210639_s_at	ATG5	ATG5 autophagy related 5 homolog (S. cerevisiae)	6q21	2.12277	3.75803
	209330_s_at	HNRPD	heterogeneous nuclear ribonucleoprotein D (AU-rich element RNA binding protein 1, 37kDa)	4q21.1-q21.2	1.65911	3.75643
	221978_at	HLA-F	major histocompatibility complex, class I, F	6p21.3	1.7113	3.7466
	201506_at	TGFBI	transforming growth factor, beta-induced, 68kDa	5q31	3.61982	3.73677
	200045_at	ABCF1	ATP-binding cassette, sub-family F (GCN20), member 1	6p21.33	1.66106	3.73408
	200862_at	DHCR24	24-dehydrocholesterol reductase	1p33-p31.1	2.15143	3.7286
	201491_at	AHSA1	AHA1, activator of heat shock 90kDa protein ATPase homolog 1 (yeast)	14q24	1.5793	3.72752
	210371_s_at	RBBP4	retinoblastoma binding protein 4	1p35.1	2.11262	3.71558
	200668_s_at	UBE2D3	ubiquitin-conjugating enzyme E2D 3 (UBC4/5 homolog, yeast)	4q24	1.57418	3.70941
	209949_at	NCF2	neutrophil cytosolic factor 2 (65kDa, chronic granulomatous disease, autosomal 2)	1q25	2.08096	3.70507
	201390_s_at	CSNK2B	casein kinase 2, beta polypeptide	6p21-p12|6p21.3	1.59203	3.70475
	204858_s_at	ECGF1	endothelial cell growth factor 1 (platelet-derived)	22q13|22q13.33	2.47432	3.70393
	209008_x_at	KRT8	keratin 8	12q13	3.19323	3.69636	P
	218226_s_at	NDUFB4	NADH dehydrogenase (ubiquinone) 1 beta subcomplex, 4, 15kDa	3q13.33	1.66778	3.69379
	200003_s_at	RPL28	ribosomal protein L28	19q13.4	1.51886	3.6902
	212016_s_at	PTBP1	polypyrimidine tract binding protein 1	19p13.3	1.69293	3.68532
	204351_at	S100P	S100 calcium binding protein P	4p16	9.23647	3.67891	D,UP
	207551_s_at	MSL3L1	male-specific lethal 3-like 1 (Drosophila)	Xp22.3	1.50799	3.67662
	205455_at	MST1R	macrophage stimulating 1 receptor (c-met-related tyrosine kinase)	3p21.3	1.8889	3.67538
	203385_at	DGKA	diacylglycerol kinase, alpha 80kDa	12q13.3	1.69352	3.66397
	213373_s_at	CASP8	caspase 8, apoptosis-related cysteine peptidase	2q33-q34	1.626	3.66054	D, E, P
	201946_s_at	CCT2	chaperonin containing TCP1, subunit 2 (beta)	12q15	3.12003	3.66047
	213011_s_at	TPI1	triosephosphate isomerase 1	12p13	1.69088	3.66015	D,UP
	201931_at	ETFA	electron-transfer-flavoprotein, alpha polypeptide (glutaric aciduria II)	15q23-q25	1.73721	3.65974
	202086_at	MX1	myxovirus (influenza virus) resistance 1, interferon-inducible protein p78 (mouse)	21q22.3	4.51249	3.65728
	201908_at	DVL3	dishevelled, dsh homolog 3 (Drosophila)	3q27	2.34945	3.65175
	200682_s_at	UBE2L3	ubiquitin-conjugating enzyme E2L 3	22q11.21	1.95298	3.64998
	218757_s_at	UPF3B	UPF3 regulator of nonsense transcripts homolog B (yeast)	Xq25-q26	1.8143	3.6499
	208894_at	HLA-DRA	major histocompatibility complex, class II, DR alpha	6p21.3	3.84889	3.64679	P
	205967_at	HIST1H4C	histone cluster 1, H4c	6p21.3	1.70148	3.64309
	208675_s_at	DDOST	dolichyl-diphosphooligosaccharide-protein glycosyltransferase	1p36.1	2.36336	3.64171
	202267_at	LAMC2	laminin, gamma 2	1q25-q31	2.56058	3.63737	D
	202638_s_at	ICAM1	intercellular adhesion molecule 1 (CD54), human rhinovirus receptor	19p13.3-p13.2	2.52011	3.63134	D, DP, E, P,UP
	210191_s_at	PHTF1	putative homeodomain transcription factor 1	1p13	1.52525	3.62619
	AFFX-HUMISGF3A/M97935_MB_at	STAT1	signal transducer and activator of transcription 1, 91kDa	2q32.2	4.53858	3.61481	D, E, P
	218360_at	RAB22A	RAB22A, member RAS oncogene family	20q13.32	1.54903	3.61366
	211501_s_at	EIF3B	eukaryotic translation initiation factor 3, subunit B	7p22.2	1.91362	3.61124
	201786_s_at	ADAR	adenosine deaminase, RNA-specific	1q21.1-q21.2	1.65341	3.60828
	201474_s_at	ITGA3	integrin, alpha 3 (antigen CD49C, alpha 3 subunit of VLA-3 receptor)	17q21.33	2.03573	3.60516	P
	204369_at	PIK3CA	phosphoinositide-3-kinase, catalytic, alpha polypeptide	3q26.3	2.13115	3.60224	E, P, RT
	213318_s_at	BAT3	HLA-B associated transcript 3	6p21.3	1.69502	3.60101
	201672_s_at	USP14	ubiquitin specific peptidase 14 (tRNA-guanine transglycosylase)	18p11.32	1.88027	3.59643
	202417_at	KEAP1	kelch-like ECH-associated protein 1	19p13.2	1.55048	3.58886
	208310_s_at	C7orf28A	chromosome 7 open reading frame 28A /// chromosome 7 open reading frame 28B	7p22.1	2.05749	3.5751
	200728_at	ACTR2	ARP2 actin-related protein 2 homolog (yeast)	2p14	1.73123	3.57445
	204702_s_at	NFE2L3	nuclear factor (erythroid-derived 2)-like 3	7p15-p14	1.57572	3.56743
	203126_at	IMPA2	inositol(myo)-1(or 4)-monophosphatase 2	18p11.2	2.56749	3.56698
	204725_s_at	NCK1	NCK adaptor protein 1	3q21	2.55169	3.55691
	AFFX-HUMISGF3A/M97935_3_at	STAT1	signal transducer and activator of transcription 1, 91kDa	2q32.2	2.69139	3.54938
	202697_at	NUDT21	nudix (nucleoside diphosphate linked moiety X)-type motif 21	16q13	1.66574	3.54847
	208775_at	XPO1	exportin 1 (CRM1 homolog, yeast)	2p16	1.52488	3.54434	D, E
	205126_at	VRK2	vaccinia related kinase 2	2p16-p15	1.62316	3.54381
	204475_at	MMP1	matrix metallopeptidase 1 (interstitial collagenase)	11q22.3	21.7481	3.54362	D, E, RT,S
	209761_s_at	SP110	SP110 nuclear body protein	2q37.1	1.90253	3.53427
	201762_s_at	PSME2	proteasome (prosome, macropain) activator subunit 2 (PA28 beta)	14q11.2	1.77638	3.53419
	202758_s_at	RFXANK	regulatory factor X-associated ankyrin-containing protein	19p12	1.66175	3.53345
	200990_at	TRIM28	tripartite motif-containing 28	19q13.4	1.67076	3.53087
	200966_x_at	ALDOA	aldolase A, fructose-bisphosphate	16q22-q24	1.85011	3.52554
	209111_at	RNF5	ring finger protein 5	6p21.3	1.66183	3.52483
	201417_at	SOX4	SRY (sex determining region Y)-box 4	6p22.3	2.09067	3.52295
	210574_s_at	NUDC	nuclear distribution gene C homolog (A. nidulans)	1p35-p34	1.61664	3.52029
	202593_s_at	MIR16	membrane interacting protein of RGS16	16p12-p11.2	2.38077	3.51638
	211926_s_at	MYH9	myosin, heavy chain 9, non-muscle	22q13.1	1.52532	3.51127
	202284_s_at	CDKN1A	cyclin-dependent kinase inhibitor 1A (p21, Cip1)	6p21.2	1.84076	3.50845	D, E, P, RT
	209953_s_at	CDC37	cell division cycle 37 homolog (S. cerevisiae)	19p13.2	1.86251	3.50299
	218092_s_at	HRB	HIV-1 Rev binding protein	2q36.3	1.83418	3.50248
	204493_at	BID	BH3 interacting domain death agonist	22q11.1	1.57153	3.50097
	220189_s_at	MGAT4B	mannosyl (alpha-1,3-)-glycoprotein beta-1,4-N-acetylglucosaminyltransferase, isozyme B	5q35	2.20961	3.50028	D
	205546_s_at	TYK2	tyrosine kinase 2	19p13.2	1.54564	3.49995
	210978_s_at	TAGLN2	transgelin 2	1q21-q25	3.28765	3.49843
	219862_s_at	NARF	nuclear prelamin A recognition factor	17q25.3	1.68184	3.49626
	207163_s_at	AKT1	v-akt murine thymoma viral oncogene homolog 1	14q32.32	1.55012	3.49548	D, E, RT
	203960_s_at	C1orf41	chromosome 1 open reading frame 41	1p32.1-p33	1.6008	3.49111
	200041_s_at	BAT1	HLA-B associated transcript 1	6p21.3	1.62872	3.48568
	202941_at	NDUFV2	NADH dehydrogenase (ubiquinone) flavoprotein 2, 24kDa	18p11.31-p11.2	1.55641	3.48371
	217786_at	PRMT5	protein arginine methyltransferase 5	14q11.2-q21	1.82842	3.48289
	208977_x_at	TUBB2C	tubulin, beta 2C	9q34	1.52528	3.47935
	219461_at	PAK6	p21(CDKN1A)-activated kinase 6	15q14	1.66428	3.46618
	203274_at	F8A1	coagulation factor VIII-associated (intronic transcript) 1	Xq28	1.57319	3.46562
	205646_s_at	PAX6	paired box 6	11p13	2.06591	3.46249
	210785_s_at	C1orf38	chromosome 1 open reading frame 38	1p35.3	1.73207	3.45994
	217756_x_at	SERF2	small EDRK-rich factor 2	15q15.3	1.83951	3.45788
	217232_x_at	HBB	hemoglobin, beta	11p15.5	3.75018	3.45704
	208955_at	DUT	deoxyuridine triphosphatase	15q15-q21.1	1.64447	3.45632
	219257_s_at	SPHK1	sphingosine kinase 1	17q25.2	1.62103	3.44669	D, DP, P
	205047_s_at	ASNS	asparagine synthetase	7q21.3	2.11332	3.44415
	215193_x_at	HLA-DRB1	major histocompatibility complex, class II, DR beta 1	6p21.3	3.0565	3.44338
	202688_at	TNFSF10	tumor necrosis factor (ligand) superfamily, member 10	3q26	3.4138	3.44327
	202337_at	PMF1	polyamine-modulated factor 1	1q12	1.76742	3.44151
	202953_at	C1QB	complement component 1, q subcomponent, B chain	1p36.12	3.62761	3.44095
	205891_at	ADORA2B	adenosine A2b receptor	17p12-p11.2	2.16251	3.4384
	217839_at	TFG	TRK-fused gene	3q12.2	1.64266	3.43531
	200634_at	PFN1	profilin 1	17p13.3	1.84889	3.42712
	208691_at	TFRC	transferrin receptor (p90, CD71)	3q29	1.79669	3.42295	D
	202546_at	VAMP8	vesicle-associated membrane protein 8 (endobrevin)	2p12-p11.2	1.75744	3.41504
	209715_at	CBX5	chromobox homolog 5 (HP1 alpha homolog, Drosophila)	12q13.13	1.52364	3.41298
	205242_at	CXCL13	chemokine (C-X-C motif) ligand 13 (B-cell chemoattractant)	4q21	6.91233	3.4074	E, P
	213520_at	RECQL4	RecQ protein-like 4	8q24.3	1.52847	3.40544
	203915_at	CXCL9	chemokine (C-X-C motif) ligand 9	4q21	11.6214	3.40495	D, E
	205180_s_at	ADAM8	ADAM metallopeptidase domain 8	10q26.3	1.57102	3.39376	D
	213201_s_at	TNNT1	troponin T type 1 (skeletal, slow)	19q13.4	2.83741	3.3937
	213253_at	SMC2	structural maintenance of chromosomes 2	9q31.1	1.60691	3.39312
	204362_at	SKAP2	src kinase associated phosphoprotein 2	7p21-p15	1.6433	3.39093
	201286_at	SDC1	syndecan 1	2p24.1	1.87545	3.38796
	201730_s_at	TPR	translocated promoter region (to activated MET oncogene)	1q25	1.63326	3.38365
	212595_s_at	DAZAP2	DAZ associated protein 2	12q12	2.15109	3.38349
	209239_at	NFKB1	nuclear factor of kappa light polypeptide gene enhancer in B-cells 1 (p105)	4q24	1.61284	3.382	P
	209433_s_at	PPAT	phosphoribosyl pyrophosphate amidotransferase	4q12	1.79942	3.37658
	212255_s_at	ATP2C1	ATPase, Ca++ transporting, type 2C, member 1	3q22.1	1.61521	3.37509
	216526_x_at	HLA-C	major histocompatibility complex, class I, C	6p21.3	1.56726	3.37005
	201721_s_at	LAPTM5	lysosomal associated multispanning membrane protein 5	1p34	2.57842	3.36992
	208009_s_at	ARHGEF16	Rho guanine exchange factor (GEF) 16	1p36.3	1.50396	3.36733
	209162_s_at	PRPF4	PRP4 pre-mRNA processing factor 4 homolog (yeast)	9q31-q33	2.10564	3.36601
	201966_at	NDUFS2	NADH dehydrogenase (ubiquinone) Fe-S protein 2, 49kDa (NADH-coenzyme Q reductase)	1q23	1.53738	3.36477
	209861_s_at	METAP2	methionyl aminopeptidase 2	12q22	1.57351	3.36399
	200789_at	ECH1	enoyl Coenzyme A hydratase 1, peroxisomal	19q13.1	1.58576	3.36059
	200996_at	ACTR3	ARP3 actin-related protein 3 homolog (yeast)	2q14.1	1.68578	3.35736	D
	204679_at	KCNK1	potassium channel, subfamily K, member 1	1q42-q43	1.81351	3.35073
	204653_at	TFAP2A	transcription factor AP-2 alpha (activating enhancer binding protein 2 alpha)	6p24	1.63774	3.34857	D, P
	203931_s_at	MRPL12	mitochondrial ribosomal protein L12	17q25	1.58388	3.34766
	206445_s_at	PRMT1	protein arginine methyltransferase 1	19q13.3	1.84619	3.34285
	205961_s_at	PSIP1	PC4 and SFRS1 interacting protein 1	9p22.3	1.70758	3.33916
	200640_at	YWHAZ	tyrosine 3-monooxygenase/tryptophan 5-monooxygenase activation protein, zeta polypeptide	8q23.1	1.71861	3.33574
	202963_at	RFX5	regulatory factor X, 5 (influences HLA class II expression)	1q21	1.85905	3.32668
	204007_at	FCGR3B	Fc fragment of IgG, low affinity IIIb, receptor (CD16b)	1q23	2.35732	3.31781
	206513_at	AIM2	absent in melanoma 2	1q22	6.30487	3.31611
	208742_s_at	SAP18	Sin3A-associated protein, 18kDa	13q12.11	1.59408	3.3147
	209803_s_at	PHLDA2	pleckstrin homology-like domain, family A, member 2	11p15.5	2.44563	3.31113
	208938_at	PRCC	papillary renal cell carcinoma (translocation-associated)	1q21.1	1.99213	3.30877
	200978_at	MDH1	malate dehydrogenase 1, NAD (soluble)	2p13.3	1.52068	3.30875
	211284_s_at	GRN	granulin	17q21.32	1.59371	3.30335	D, DP
	209301_at	CA2	carbonic anhydrase II	8q22	5.81919	3.2976	D,UP
	201275_at	FDPS	farnesyl diphosphate synthase (farnesyl pyrophosphate synthetase, dimethylallyltranstransferase, geranyltranstransferase)	1q22	1.64522	3.29559
	202180_s_at	MVP	major vault protein	16p13.1-p11.2	1.64643	3.29166
	202006_at	PTPN12	protein tyrosine phosphatase, non-receptor type 12	7q11.23	1.69808	3.28695
	201266_at	TXNRD1	thioredoxin reductase 1	12q23-q24.1	1.88533	3.28631
	211538_s_at	HSPA2	heat shock 70kDa protein 2	14q24.1	2.82117	3.28099
	206499_s_at	RCC1	regulator of chromosome condensation 1 /// SNHG3-RCC1	1p36.1	1.56074	3.28057
	220378_at	TCP11	t-complex 11 (mouse)	6p21.3-p21.2	2.06559	3.28006
	200885_at	RHOC	ras homolog gene family, member C	1p13.1	2.10466	3.27982	D, DP, P
	209398_at	HIST1H1C	histone cluster 1, H1c	6p21.3	2.8649	3.27801
	200065_s_at	ARF1	ADP-ribosylation factor 1	1q42	1.50534	3.27629
	200738_s_at	PGK1	phosphoglycerate kinase 1	Xq13	1.65447	3.27539
	201349_at	SLC9A3R1	solute carrier family 9 (sodium/hydrogen exchanger), member 3 regulator 1	17q25.1	1.55869	3.27392
	203992_s_at	UTX	ubiquitously transcribed tetratricopeptide repeat, X chromosome	Xp11.2	1.73372	3.26806
	207628_s_at	WBSCR22	Williams Beuren syndrome chromosome region 22	---	1.5288	3.26667
	204559_s_at	LSM7	LSM7 homolog, U6 small nuclear RNA associated (S. cerevisiae)	19p13.3	1.57707	3.26475
	205199_at	CA9	carbonic anhydrase IX	9p13-p12	3.97313	3.26207	D, E, P
	204885_s_at	MSLN	mesothelin	16p13.3	9.65759	3.26062	D, P
	205382_s_at	CFD	complement factor D (adipsin)	19p13.3	0.0750516	-12.7339
	209550_at	NDN	necdin homolog (mouse)	15q11.2-q12	0.157128	-12.3795
	205792_at	WISP2	WNT1 inducible signaling pathway protein 2	20q12-q13.1	0.105549	-12.1515	D
	208399_s_at	EDN3	endothelin 3	20q13.2-q13.3	0.170757	-12.1184
	205857_at	SLC18A2	solute carrier family 18 (vesicular monoamine), member 2	10q25	0.325803	-11.6349
	201525_at	APOD	apolipoprotein D	3q26.2-qter	0.0834214	-11.2828
	202920_at	ANK2	ankyrin 2, neuronal	4q25-q27	0.188242	-11.2414
	205752_s_at	GSTM5	glutathione S-transferase M5	1p13.3	0.342303	-10.8317	D, P
	205794_s_at	NOVA1	neuro-oncological ventral antigen 1	14q	0.328295	-10.5025
	219213_at	JAM2	junctional adhesion molecule 2	21q21.2	0.26476	-10.3781
	205433_at	BCHE	butyrylcholinesterase	3q26.1-q26.2	0.140396	-10.3074
	205384_at	FXYD1	FXYD domain containing ion transport regulator 1 (phospholemman)	19q13.1	0.250194	-10.2626
	212843_at	NCAM1	neural cell adhesion molecule 1	11q23.1	0.27589	-10.2179	E, P
	219440_at	RAI2	retinoic acid induced 2	Xp22	0.177926	-10.1679
	204359_at	FLRT2	fibronectin leucine rich transmembrane protein 2	14q24-q32	0.145467	-10.1399
	204570_at	COX7A1	cytochrome c oxidase subunit VIIa polypeptide 1 (muscle)	19q13.1	0.215314	-9.76949
	204749_at	NAP1L3	nucleosome assembly protein 1-like 3	Xq21.3-q22	0.195624	-9.51304
	205620_at	F10	coagulation factor X	13q34	0.424955	-9.26836
	204955_at	SRPX	sushi-repeat-containing protein, X-linked	Xp21.1	0.191233	-9.26729
	205110_s_at	FGF13	fibroblast growth factor 13	Xq26.3	0.31762	-9.19618
	205392_s_at	CCL14	chemokine (C-C motif) ligand 14	17q11.2	0.355444	-8.93278
	206481_s_at	LDB2	LIM domain binding 2	4p16	0.177133	-8.92426
	207154_at	DIO3	deiodinase, iodothyronine, type III	14q32	0.371398	-8.83855
	205200_at	CLEC3B	C-type lectin domain family 3, member B	3p22-p21.3	0.218668	-8.80659
	213568_at	OSR2	odd-skipped related 2 (Drosophila)	8q22.2	0.168241	-8.80302
	213249_at	FBXL7	F-box and leucine-rich repeat protein 7	5p15.1	0.393362	-8.74757
	209815_at	PTCH1	patched homolog 1 (Drosophila)	9q22.3	0.0816082	-8.67125
	57588_at	SLC24A3	solute carrier family 24 (sodium/potassium/calcium exchanger), member 3	20p13	0.298468	-8.661
	204134_at	PDE2A	phosphodiesterase 2A, cGMP-stimulated	11q13.4	0.51207	-8.60614
	206580_s_at	EFEMP2	EGF-containing fibulin-like extracellular matrix protein 2	11q13	0.376574	-8.42588
	212187_x_at	PTGDS	prostaglandin D2 synthase 21kDa (brain)	9q34.2-q34.3	0.13496	-8.41273
	205399_at	DCLK1	doublecortin-like kinase 1	13q13	0.393888	-8.38859
	205529_s_at	RUNX1T1	runt-related transcription factor 1; translocated to, 1 (cyclin D-related)	8q22	0.342668	-8.2607
	201540_at	FHL1	four and a half LIM domains 1	Xq26	0.161642	-8.22242
	205883_at	ZBTB16	zinc finger and BTB domain containing 16	11q23.1	0.41876	-8.12024
	209735_at	ABCG2	ATP-binding cassette, sub-family G (WHITE), member 2	4q22	0.331628	-8.09364	D, E, P
	204287_at	SYNGR1	synaptogyrin 1	22q13.1	0.532196	-8.08233
	204719_at	ABCA8	ATP-binding cassette, sub-family A (ABC1), member 8	17q24	0.190982	-7.98366
	209737_at	MAGI2	membrane associated guanylate kinase, WW and PDZ domain containing 2	7q21	0.495874	-7.98191
	209710_at	GATA2	GATA binding protein 2	3q21.3	0.373174	-7.85766
	206167_s_at	ARHGAP6	Rho GTPase activating protein 6	Xp22.3	0.435407	-7.77861
	204115_at	GNG11	guanine nucleotide binding protein (G protein), gamma 11	7q21	0.252284	-7.71864
	204731_at	TGFBR3	transforming growth factor, beta receptor III	1p33-p32	0.208105	-7.63963
	210751_s_at	RGN	regucalcin (senescence marker protein-30)	Xp11.3	0.5191	-7.62624
	206227_at	CILP	cartilage intermediate layer protein, nucleotide pyrophosphohydrolase	15q22	0.198452	-7.60846
	209541_at	IGF1	insulin-like growth factor 1 (somatomedin C)	12q22-q23	0.205954	-7.54833	D, DP, E, P, RT,S
	219935_at	ADAMTS5	ADAM metallopeptidase with thrombospondin type 1 motif, 5 (aggrecanase-2)	21q21.3	0.297813	-7.53158
	206893_at	SALL1	sal-like 1 (Drosophila)	16q12.1	0.421151	-7.48975
	209869_at	ADRA2A	adrenergic, alpha-2A-, receptor	10q24-q26	0.202774	-7.45864
	201289_at	CYR61	cysteine-rich, angiogenic inducer, 61	1p31-p22	0.196006	-7.45398
	205498_at	GHR	growth hormone receptor	5p13-p12	0.332116	-7.35238
	203186_s_at	S100A4	S100 calcium binding protein A4	1q21	0.334451	-7.33739
	219908_at	DKK2	dickkopf homolog 2 (Xenopus laevis)	4q25	0.303732	-7.31494
	201278_at	DAB2	disabled homolog 2, mitogen-responsive phosphoprotein (Drosophila)	5p13	0.347495	-7.30666
	206756_at	CHST7	carbohydrate (N-acetylglucosamine 6-O) sulfotransferase 7	Xp11.23	0.405006	-7.30487
	219894_at	MAGEL2	MAGE-like 2	15q11-q12	0.566757	-7.2696
	203603_s_at	ZEB2	zinc finger E-box binding homeobox 2	2q22	0.470252	-7.26157
	204271_s_at	EDNRB	endothelin receptor type B	13q22	0.387205	-7.21903
	201380_at	CRTAP	cartilage associated protein	3p22.3	0.422724	-7.17789
	206622_at	TRH	thyrotropin-releasing hormone	3q13.3-q21	0.220494	-7.17335
	203766_s_at	LMOD1	leiomodin 1 (smooth muscle)	1q32	0.371617	-7.0967
	202555_s_at	MYLK	myosin, light chain kinase	3q21	0.241677	-7.08271	P
	211535_s_at	FGFR1	fibroblast growth factor receptor 1 (fms-related tyrosine kinase 2, Pfeiffer syndrome)	8p11.2-p11.1	0.385656	-7.06383	D, P,UP
	206330_s_at	SHC3	SHC (Src homology 2 domain containing) transforming protein 3	9q22.1	0.608706	-7.05799
	206101_at	ECM2	extracellular matrix protein 2, female organ and adipocyte specific	9q22.3	0.286064	-7.04582
	202350_s_at	MATN2	matrilin 2	8q22	0.209996	-7.03855
	205549_at	PCP4	Purkinje cell protein 4	21q22.2	0.0996529	-7.03778
	200810_s_at	CIRBP	cold inducible RNA binding protein	19p13.3	0.366731	-7.01502
	219304_s_at	PDGFD	platelet derived growth factor D	11q22.3	0.275886	-6.97707
	204454_at	LDOC1	leucine zipper, down-regulated in cancer 1	Xq27	0.357092	-6.96741
	214247_s_at	DKK3	dickkopf homolog 3 (Xenopus laevis)	11p15.2	0.213964	-6.96585
	205935_at	FOXF1	forkhead box F1	16q24	0.514917	-6.95887
	219197_s_at	SCUBE2	signal peptide, CUB domain, EGF-like 2	11p15.3	0.400922	-6.80342
	205407_at	RECK	reversion-inducing-cysteine-rich protein with kazal motifs	9p13-p12	0.326152	-6.76902	DP, P
	1598_g_at	GAS6	growth arrest-specific 6	13q34	0.49214	-6.72907
	221221_s_at	KLHL3	kelch-like 3 (Drosophila)	5q31	0.453538	-6.71172
	215836_s_at	PCDHGA1	protocadherin gamma subfamily C, 3	5q31	0.473209	-6.71001
	37005_at	NBL1	neuroblastoma, suppression of tumorigenicity 1	1p36.13-p36.11	0.41084	-6.69496
	203296_s_at	ATP1A2	ATPase, Na+/K+ transporting, alpha 2 (+) polypeptide	1q21-q23	0.377188	-6.69459
	205932_s_at	MSX1	msh homeobox 1	4p16.3-p16.1	0.0872185	-6.68894
	218675_at	SLC22A17	solute carrier family 22 (organic cation transporter), member 17	14q11.2	0.58568	-6.64866
	202709_at	FMOD	fibromodulin	1q32	0.38917	-6.63226
	202908_at	WFS1	Wolfram syndrome 1 (wolframin)	4p16	0.459798	-6.59574	D
	205824_at	HSPB2	heat shock 27kDa protein 2	11q22-q23	0.564913	-6.5654
	206022_at	NDP	Norrie disease (pseudoglioma)	Xp11.4	0.147785	-6.52093
	210825_s_at	PEBP1	phosphatidylethanolamine binding protein 1	12q24.23	0.44622	-6.51109
	202729_s_at	LTBP1	latent transforming growth factor beta binding protein 1	2p22-p21	0.295661	-6.49578
	210051_at	RAPGEF3	Rap guanine nucleotide exchange factor (GEF) 3	12q13.1	0.499739	-6.41911
	208626_s_at	VAT1	vesicle amine transport protein 1 homolog (T. californica)	17q21	0.564261	-6.39517
	205225_at	ESR1	estrogen receptor 1	6q25.1	0.192457	-6.39412	D, DP, E, P, RT
	202766_s_at	FBN1	fibrillin 1	15q21.1	0.281238	-6.3482
	207233_s_at	MITF	microphthalmia-associated transcription factor	3p14.2-p14.1	0.298362	-6.32924
	204154_at	CDO1	cysteine dioxygenase, type I	5q22-q23	0.460898	-6.32552
	205464_at	SCNN1B	sodium channel, nonvoltage-gated 1, beta (Liddle syndrome)	16p12.2-p12.1	0.303605	-6.27672
	206754_s_at	CYP2B7P1	cytochrome P450, family 2, subfamily B, polypeptide 7 pseudogene 1	19q13.2	0.192763	-6.24147
	219407_s_at	LAMC3	laminin, gamma 3	9q31-q34	0.465952	-6.20983	D
	209894_at	LEPR	leptin receptor	1p31	0.274835	-6.20068	P
	205471_s_at	DACH1	dachshund homolog 1 (Drosophila)	13q22	0.387964	-6.18448
	219937_at	TRHDE	thyrotropin-releasing hormone degrading enzyme	12q15-q21	0.535608	-6.14178
	206638_at	HTR2B	5-hydroxytryptamine (serotonin) receptor 2B	2q36.3-q37.1	0.17441	-6.08566
	202437_s_at	CYP1B1	cytochrome P450, family 1, subfamily B, polypeptide 1	2p21	0.181576	-6.08375	D, E, P,UP
	219115_s_at	IL20RA	interleukin 20 receptor, alpha	6q22.33-q23.1	0.328629	-6.06851
	221019_s_at	COLEC12	collectin sub-family member 12	18pter-p11.3	0.349265	-6.06484
	206799_at	SCGB1D2	secretoglobin, family 1D, member 2	11q13	0.0330979	-6.06036
	203373_at	SOCS2	suppressor of cytokine signaling 2	12q	0.31308	-6.04532
	220014_at	PRR16	proline rich 16	5q23.1	0.262035	-6.04269
	206070_s_at	EPHA3	EPH receptor A3	3p11.2	0.465818	-6.03995
	219932_at	SLC27A6	solute carrier family 27 (fatty acid transporter), member 6	5q23.3	0.645448	-6.03043
	209291_at	ID4	inhibitor of DNA binding 4, dominant negative helix-loop-helix protein	6p22-p21	0.233485	-6.02644	P
	204099_at	SMARCD3	SWI/SNF related, matrix associated, actin dependent regulator of chromatin, subfamily d, member 3	7q35-q36	0.470867	-6.02539
	204045_at	TCEAL1	transcription elongation factor A (SII)-like 1	Xq22.1	0.351705	-6.01854
	205358_at	GRIA2	glutamate receptor, ionotropic, AMPA 2	4q32-q33	0.171383	-6.00901
	210946_at	PPAP2A	phosphatidic acid phosphatase type 2A	5q11	0.35674	-6.00342
	204718_at	EPHB6	EPH receptor B6	7q33-q35	0.379799	-5.98263
	208305_at	PGR	progesterone receptor	11q22-q23	0.642066	-5.97907	D, E, RT
	202746_at	ITM2A	integral membrane protein 2A	Xq13.3-Xq21.2	0.250847	-5.95485
	203666_at	CXCL12	chemokine (C-X-C motif) ligand 12 (stromal cell-derived factor 1)	10q11.1	0.54383	-5.94945	D, DP, E, P,UP
	208982_at	PECAM1	platelet/endothelial cell adhesion molecule (CD31 antigen)	17q23	0.341121	-5.93966	DP, E, P
	204051_s_at	SFRP4	secreted frizzled-related protein 4	7p14.1	0.164593	-5.9361
	213345_at	NFATC4	nuclear factor of activated T-cells, cytoplasmic, calcineurin-dependent 4	14q11.2	0.531574	-5.93473
	219368_at	NAP1L2	nucleosome assembly protein 1-like 2	Xq13	0.62704	-5.91693
	205413_at	MPPED2	metallophosphoesterase domain containing 2	11p13	0.221828	-5.90216
	205412_at	ACAT1	acetyl-Coenzyme A acetyltransferase 1 (acetoacetyl Coenzyme A thiolase)	11q22.3-q23.1	0.488824	-5.87899
	206631_at	PTGER2	prostaglandin E receptor 2 (subtype EP2), 53kDa	14q22	0.334569	-5.85991
	201694_s_at	EGR1	early growth response 1	5q31.1	0.358449	-5.83636	D
	209505_at	NR2F1	Nuclear receptor subfamily 2, group F, member 1	5q14	0.262594	-5.81213
	205911_at	PTHR1	parathyroid hormone receptor 1	3p22-p21.1	0.619083	-5.78879
	221748_s_at	TNS1	tensin 1	2q35-q36	0.344144	-5.77509
	204963_at	SSPN	sarcospan (Kras oncogene-associated gene)	12p11.2	0.241857	-5.75722
	203903_s_at	HEPH	hephaestin	Xq11-q12	0.365994	-5.74169
	206702_at	TEK	TEK tyrosine kinase, endothelial (venous malformations, multiple cutaneous and mucosal)	9p21	0.552471	-5.7293
	219737_s_at	PCDH9	protocadherin 9	13q14.3-q21.1	0.644927	-5.71928
	203951_at	CNN1	calponin 1, basic, smooth muscle	19p13.2-p13.1	0.388078	-5.71461
	204482_at	CLDN5	claudin 5 (transmembrane protein deleted in velocardiofacial syndrome)	22q11.21	0.516384	-5.68889
	202948_at	IL1R1	interleukin 1 receptor, type I	2q12	0.218244	-5.62797	E, P
	204140_at	TPST1	tyrosylprotein sulfotransferase 1	7q11.21	0.455356	-5.62253
	206030_at	ASPA	aspartoacylase (Canavan disease)	17pter-p13	0.476696	-5.61756
	205907_s_at	OMD	osteomodulin	9q22.31	0.51759	-5.60825
	202465_at	PCOLCE	procollagen C-endopeptidase enhancer	7q22	0.319595	-5.60678
	206378_at	SCGB2A2	secretoglobin, family 2A, member 2	11q13	0.0615738	-5.60216	D
	209543_s_at	CD34	CD34 molecule	1q32	0.493109	-5.59845	E, P
	205131_x_at	CLEC11A	C-type lectin domain family 11, member A	19q13.3	0.553912	-5.58789
	209871_s_at	APBA2	amyloid beta (A4) precursor protein-binding, family A, member 2 (X11-like)	15q11-q12	0.640893	-5.56143
	210397_at	DEFB1	defensin, beta 1	8p23.2-p23.1	0.220307	-5.55556
	203845_at	PCAF	p300/CBP-associated factor	3p24	0.39566	-5.53548
	205440_s_at	NPY1R	neuropeptide Y receptor Y1	4q31.3-q32	0.632114	-5.51577
	205236_x_at	SOD3	superoxide dismutase 3, extracellular	4p15.3-p15.1	0.544687	-5.51007
	204121_at	GADD45G	growth arrest and DNA-damage-inducible, gamma	9q22.1-q22.2	0.535102	-5.5002
	204345_at	COL16A1	collagen, type XVI, alpha 1	1p35-p34	0.321256	-5.49244
	219778_at	ZFPM2	zinc finger protein, multitype 2	8q23	0.46194	-5.4865
	203498_at	RCAN2	regulator of calcineurin 2	6p12.3	0.473306	-5.48554
	206081_at	SLC24A1	solute carrier family 24 (sodium/potassium/calcium exchanger), member 1	15q22	0.561061	-5.45001
	203851_at	IGFBP6	insulin-like growth factor binding protein 6	12q13	0.284163	-5.42634	D
	219463_at	C20orf103	chromosome 20 open reading frame 103	20p12	0.536407	-5.41666
	200795_at	SPARCL1	SPARC-like 1 (mast9, hevin)	4q22.1	0.303108	-5.41587
	208131_s_at	PTGIS	prostaglandin I2 (prostacyclin) synthase	20q13.13	0.416901	-5.4011
	203299_s_at	AP1S2	adaptor-related protein complex 1, sigma 2 subunit	17q23.1 /// Xp22.2	0.575322	-5.37379
	205898_at	CX3CR1	chemokine (C-X3-C motif) receptor 1	3p21|3p21.3	0.401969	-5.36405
	209074_s_at	FAM107A	family with sequence similarity 107, member A	3p21.1	0.418581	-5.31127
	204464_s_at	EDNRA	endothelin receptor type A	4q31.23	0.275133	-5.30675
	219291_at	DTWD1	DTW domain containing 1	15q21.2	0.452911	-5.30371
	205364_at	ACOX2	acyl-Coenzyme A oxidase 2, branched chain	3p14.3	0.631718	-5.29766
	201812_s_at	TOMM7	translocase of outer mitochondrial membrane 7 homolog (yeast)	4q32.1 /// 7p15.3	0.633321	-5.27079
	205743_at	STAC	SH3 and cysteine rich domain	3p22.3	0.594401	-5.2629
	211343_s_at	COL13A1	collagen, type XIII, alpha 1	10q22	0.653993	-5.25849
	204773_at	IL11RA	interleukin 11 receptor, alpha	9p13	0.590435	-5.2501
	208396_s_at	PDE1A	phosphodiesterase 1A, calmodulin-dependent	2q32.1	0.551425	-5.24319
	201591_s_at	NISCH	nischarin	3p21.1	0.570712	-5.23842
	213068_at	DPT	dermatopontin	1q12-q23	0.385389	-5.23183
	201041_s_at	DUSP1	dual specificity phosphatase 1	5q34	0.311805	-5.21494	D, E
	209118_s_at	TUBA1A	tubulin, alpha 1a	12q12-q14.3	0.405434	-5.21393
	205653_at	CTSG	cathepsin G	14q11.2	0.544691	-5.20836
	202458_at	PRSS23	protease, serine, 23	11q14.1	0.38578	-5.19546
	208609_s_at	TNXA	tenascin XA pseudogene /// tenascin XB	6p21.3	0.495575	-5.18811
	206726_at	PGDS	prostaglandin D2 synthase, hematopoietic	4q22.3	0.634862	-5.18631
	211937_at	EIF4B	eukaryotic translation initiation factor 4B	12q13.13	0.583719	-5.18538
	203939_at	NT5E	5'-nucleotidase, ecto (CD73)	6q14-q21	0.349069	-5.18158	D
	222162_s_at	ADAMTS1	ADAM metallopeptidase with thrombospondin type 1 motif, 1	21q21.2	0.295037	-5.15863
	206314_at	ZNF167	zinc finger protein 167	3p22.3-p21.1	0.645588	-5.15243
	209897_s_at	SLIT2	slit homolog 2 (Drosophila)	4p15.2	0.375138	-5.1428	D
	204396_s_at	GRK5	G protein-coupled receptor kinase 5	10q24-qter	0.542628	-5.14015
	37408_at	MRC2	mannose receptor, C type 2	17q23.2	0.511831	-5.13348
	204686_at	IRS1	insulin receptor substrate 1	2q36	0.356786	-5.1324
	202967_at	GSTA4	glutathione S-transferase A4	6p12.1	0.414782	-5.12707
	209651_at	TGFB1I1	transforming growth factor beta 1 induced transcript 1	16p11.2	0.387844	-5.12338
	202191_s_at	GAS7	growth arrest-specific 7	17p13.1	0.485418	-5.11925
	209747_at	TGFB3	transforming growth factor, beta 3	14q24	0.482936	-5.11802	D
	203685_at	BCL2	B-cell CLL/lymphoma 2	18q21.33|18q21.3	0.442711	-5.10856	D, DP, E, P
	202768_at	FOSB	FBJ murine osteosarcoma viral oncogene homolog B	19q13.32	0.339874	-5.08806	P
	208335_s_at	DARC	Duffy blood group, chemokine receptor	1q21-q22	0.533424	-5.08
	213385_at	CHN2	chimerin (chimaerin) 2	7p15.3	0.371127	-5.07285
	204001_at	SNAPC3	small nuclear RNA activating complex, polypeptide 3, 50kDa	9p22.3	0.601746	-5.07277
	52255_s_at	COL5A3	collagen, type V, alpha 3	19p13.2	0.636092	-5.06283
	202037_s_at	SFRP1	secreted frizzled-related protein 1	8p12-p11.1	0.24887	-5.05368	D, E, P
	219134_at	ELTD1	EGF, latrophilin and seven transmembrane domain containing 1	1p33-p32	0.496589	-5.03657
	204276_at	TK2	thymidine kinase 2, mitochondrial	16q22-q23.1	0.617687	-5.03367
	220889_s_at	CA10	carbonic anhydrase X	17q21.33	0.620721	-5.02961
	220620_at	CRCT1	cysteine-rich C-terminal 1	1q21	0.0547925	-5.01844
	209357_at	CITED2	Cbp/p300-interacting transactivator, with Glu/Asp-rich carboxy-terminal domain, 2	6q23.3	0.393206	-5.01512
	210139_s_at	PMP22	peripheral myelin protein 22	17p12-p11.2	0.390467	-4.9983
	210078_s_at	KCNAB1	potassium voltage-gated channel, shaker-related subfamily, beta member 1	3q26.1	0.657581	-4.99111
	217904_s_at	BACE1	beta-site APP-cleaving enzyme 1	11q23.2-q23.3	0.532747	-4.98113
	218665_at	FZD4	frizzled homolog 4 (Drosophila)	11q14.2	0.603341	-4.97886	D
	219025_at	CD248	CD248 molecule, endosialin	11q13	0.544215	-4.97646
	220090_at	CRNN	cornulin	1q21	0.0566593	-4.97524
	204777_s_at	MAL	mal, T-cell differentiation protein	2cen-q13	0.0706259	-4.96986	D
	206605_at	P11	26 serine protease	12q13.1	0.382005	-4.9604
	203131_at	PDGFRA	platelet-derived growth factor receptor, alpha polypeptide	4q11-q13	0.239601	-4.95183	E, P,S
	203151_at	MAP1A	microtubule-associated protein 1A	15q13-qter	0.552591	-4.9471
	202992_at	C7	complement component 7	5p13	0.588365	-4.94515	D
	207206_s_at	ALOX12	arachidonate 12-lipoxygenase	17p13.1	0.0276902	-4.94035
	204742_s_at	PDS5B	PDS5, regulator of cohesion maintenance, homolog B (S. cerevisiae)	13q12.3	0.493043	-4.93855	D, DP
	212462_at	MYST4	MYST histone acetyltransferase (monocytic leukemia) 4	10q22.2	0.53328	-4.92931
	208030_s_at	ADD1	adducin 1 (alpha)	4p16.3	0.640265	-4.90856
	215418_at	PARVA	parvin, alpha	11p15.3	0.588699	-4.90708
	205051_s_at	KIT	v-kit Hardy-Zuckerman 4 feline sarcoma viral oncogene homolog	4q11-q12	0.440459	-4.90366	D, E, P,S,UP
	207191_s_at	ISLR	immunoglobulin superfamily containing leucine-rich repeat	15q23-q24	0.286186	-4.90308
	205381_at	LRRC17	leucine rich repeat containing 17	7q22.1	0.243545	-4.89863
	218002_s_at	CXCL14	chemokine (C-X-C motif) ligand 14	5q31	0.219089	-4.89621
	209288_s_at	CDC42EP3	CDC42 effector protein (Rho GTPase binding) 3	2p21	0.341271	-4.89223
	214533_at	CMA1	chymase 1, mast cell	14q11.2	0.661089	-4.87967
	210119_at	KCNJ15	potassium inwardly-rectifying channel, subfamily J, member 15	21q22.2	0.362677	-4.87662
	214608_s_at	EYA1	eyes absent homolog 1 (Drosophila)	8q13.3	0.524512	-4.86974
	205870_at	BDKRB2	bradykinin receptor B2	14q32.1-q32.2	0.419775	-4.85448
	204813_at	MAPK10	mitogen-activated protein kinase 10	4q22.1-q23	0.578883	-4.85274
	209283_at	CRYAB	crystallin, alpha B	11q22.3-q23.1	0.296604	-4.84632	D, DP, P,UP
	218346_s_at	SESN1	sestrin 1	6q21	0.578078	-4.84509
	206628_at	SLC5A1	solute carrier family 5 (sodium/glucose cotransporter), member 1	22q13.1|22q12.3	0.470274	-4.84353
	220244_at	LOH3CR2A	loss of heterozygosity, 3, chromosomal region 2, gene A	3p25.3	0.637094	-4.83737
	202732_at	PKIG	protein kinase (cAMP-dependent, catalytic) inhibitor gamma	20q12-q13.1	0.400456	-4.82781
	205422_s_at	ITGBL1	integrin, beta-like 1 (with EGF-like repeat domains)	13q33	0.547618	-4.82594
	202450_s_at	CTSK	cathepsin K	1q21	0.342599	-4.8103	DP, E, P
	218656_s_at	LHFP	lipoma HMGIC fusion partner	13q12	0.444525	-4.80523
	207802_at	CRISP3	cysteine-rich secretory protein 3	6p12.3	0.183963	-4.79815
	208070_s_at	REV3L	REV3-like, catalytic subunit of DNA polymerase zeta (yeast)	6q21	0.397728	-4.79599
	221584_s_at	KCNMA1	potassium large conductance calcium-activated channel, subfamily M, alpha member 1	10q22.3	0.305213	-4.78509	D
	200911_s_at	TACC1	transforming, acidic coiled-coil containing protein 1	8p11	0.492912	-4.77918
	220102_at	FOXL2	forkhead box L2	3q23	0.576563	-4.76738
	206488_s_at	CD36	CD36 molecule (thrombospondin receptor)	7q11.2	0.634386	-4.73919
	204284_at	PPP1R3C	protein phosphatase 1, regulatory (inhibitor) subunit 3C	10q23-q24	0.131491	-4.73066
	205559_s_at	PCSK5	proprotein convertase subtilisin/kexin type 5	9q21.3	0.439734	-4.72151
	221261_x_at	MAGED4	melanoma antigen family D, 4B	Xp11.22	0.535589	-4.70544
	205508_at	SCN1B	sodium channel, voltage-gated, type I, beta	19q13.1	0.568649	-4.70129
	203509_at	SORL1	sortilin-related receptor, L(DLR class) A repeats-containing	11q23.2-q24.2	0.30767	-4.70085
	208732_at	RAB2A	RAB2A, member RAS oncogene family	8q12.1	0.550331	-4.67809
	202273_at	PDGFRB	platelet-derived growth factor receptor, beta polypeptide	5q31-q32	0.459547	-4.67762	P, RT,UP
	206734_at	JRKL	jerky homolog-like (mouse)	11q21	0.633442	-4.652
	216264_s_at	LAMB2	laminin, beta 2 (laminin S)	3p21	0.435281	-4.64338
	203700_s_at	DIO2	deiodinase, iodothyronine, type II	14q24.2-q24.3	0.357612	-4.64021
	205304_s_at	KCNJ8	potassium inwardly-rectifying channel, subfamily J, member 8	12p11.23	0.583463	-4.63408
	203408_s_at	SATB1	SATB homeobox 1	3p23	0.498712	-4.62737
	201563_at	SORD	sorbitol dehydrogenase	15q15.3	0.300625	-4.62577
	204042_at	WASF3	WAS protein family, member 3	13q12	0.503723	-4.62144
	40446_at	PHF1	PHD finger protein 1	6p21.3	0.655442	-4.61431
	204041_at	MAOB	monoamine oxidase B	Xp11.23	0.47346	-4.61232
	207621_s_at	PEMT	phosphatidylethanolamine N-methyltransferase	17p11.2	0.527802	-4.61197	D
	203180_at	ALDH1A3	aldehyde dehydrogenase 1 family, member A3	15q26.3	0.397486	-4.60346
	218825_at	EGFL7	EGF-like-domain, multiple 7	9q34.3	0.650859	-4.5995	D, P
	206932_at	CH25H	cholesterol 25-hydroxylase	10q23	0.452867	-4.59777
	210409_at	C6orf124	chromosome 6 open reading frame 124	6q27	0.650575	-4.59434
	204602_at	DKK1	dickkopf homolog 1 (Xenopus laevis)	10q11.2	0.292495	-4.58053
	204688_at	SGCE	sarcoglycan, epsilon	7q21-q22	0.336703	-4.58024
	221864_at	ORAI3	ORAI calcium release-activated calcium modulator 3	16p11.2	0.651217	-4.57361
	213139_at	SNAI2	snail homolog 2 (Drosophila)	8q11	0.273948	-4.5316
	205627_at	CDA	cytidine deaminase	1p36.2-p35	0.310403	-4.52092	D
	211110_s_at	AR	androgen receptor (dihydrotestosterone receptor; testicular feminization; spinal and bulbar muscular atrophy; Kennedy disease)	Xq11.2-q12	0.587841	-4.51852	D, DP, E, P
	202660_at	ITPR2	inositol 1,4,5-triphosphate receptor, type 2	12p11	0.6158	-4.50185
	201667_at	GJA1	gap junction protein, alpha 1, 43kDa	6q21-q23.2	0.352918	-4.4958
	209884_s_at	SLC4A7	solute carrier family 4, sodium bicarbonate cotransporter, member 7	3p22	0.567955	-4.48491
	201042_at	TGM2	transglutaminase 2 (C polypeptide, protein-glutamine-gamma-glutamyltransferase)	20q12	0.366965	-4.48331
	202336_s_at	PAM	peptidylglycine alpha-amidating monooxygenase	5q14-q21	0.354677	-4.44366
	212509_s_at	MXRA7	matrix-remodelling associated 7	17q25.1-q25.2	0.462432	-4.4411
	203413_at	NELL2	NEL-like 2 (chicken)	12q13.11-q13.12	0.429183	-4.43995
	203865_s_at	ADARB1	adenosine deaminase, RNA-specific, B1 (RED1 homolog rat)	21q22.3	0.620322	-4.4265
	209106_at	NCOA1	nuclear receptor coactivator 1	2p23	0.600881	-4.4264
	214274_s_at	ACAA1	acetyl-Coenzyme A acyltransferase 1 (peroxisomal 3-oxoacyl-Coenzyme A thiolase)	3p23-p22	0.579276	-4.42044
	203538_at	CAMLG	calcium modulating ligand	5q23	0.541629	-4.41842
	204663_at	ME3	malic enzyme 3, NADP(+)-dependent, mitochondrial	11cen-q22.3	0.618897	-4.41347
	208370_s_at	RCAN1	regulator of calcineurin 1	21q22.1-q22.2|21q22.12	0.389055	-4.41172
	204381_at	LRP3	low density lipoprotein receptor-related protein 3	19q13.11	0.656997	-4.40241
	218763_at	STX18	syntaxin 18	4p16.2	0.407959	-4.39049
	203886_s_at	FBLN2	fibulin 2	3p25.1	0.487086	-4.36948
	202075_s_at	PLTP	phospholipid transfer protein	20q12-q13.1	0.424539	-4.36221
	221476_s_at	RPL15	ribosomal protein L15	3p24.2	0.595818	-4.32364
	218918_at	MAN1C1	mannosidase, alpha, class 1C, member 1	1p35	0.561018	-4.30321
	209487_at	RBPMS	RNA binding protein with multiple splicing	8p12-p11	0.415599	-4.29464
	203501_at	PGCP	plasma glutamate carboxypeptidase	8q22.2	0.621623	-4.27078
	209355_s_at	PPAP2B	phosphatidic acid phosphatase type 2B	1pter-p22.1	0.207126	-4.26139
	217807_s_at	GLTSCR2	glioma tumor suppressor candidate region gene 2	19q13.3	0.589609	-4.2526
	205372_at	PLAG1	pleiomorphic adenoma gene 1	8q12	0.629273	-4.23702
	214624_at	UPK1A	uroplakin 1A	19q13.13	0.25186	-4.22809
	203657_s_at	CTSF	cathepsin F	11q13	0.621079	-4.22595
	203551_s_at	COX11	COX11 homolog, cytochrome c oxidase assembly protein (yeast)	17q22	0.617892	-4.22483
	201124_at	ITGB5	integrin, beta 5	3q21.2	0.627025	-4.22289	D
	205116_at	LAMA2	laminin, alpha 2 (merosin, congenital muscular dystrophy)	6q22-q23	0.358631	-4.21601
	213150_at	HOXA10	homeobox A10	7p15-p14	0.479899	-4.20244
	219179_at	DACT1	dapper, antagonist of beta-catenin, homolog 1 (Xenopus laevis)	14q23.1	0.566466	-4.19773
	201069_at	MMP2	matrix metallopeptidase 2 (gelatinase A, 72kDa gelatinase, 72kDa type IV collagenase)	16q13-q21	0.40041	-4.19346	D, DP, E, P, RT,UP
	214177_s_at	PBXIP1	pre-B-cell leukemia homeobox interacting protein 1	1q21.3	0.660281	-4.17296
	203680_at	PRKAR2B	protein kinase, cAMP-dependent, regulatory, type II, beta	7q22	0.477441	-4.17009
	206197_at	NME5	non-metastatic cells 5, protein expressed in (nucleoside-diphosphate kinase)	5q31	0.499658	-4.15995
	213707_s_at	DLX5	distal-less homeobox 5	7q22	0.663461	-4.13885
	203697_at	FRZB	frizzled-related protein	2qter	0.41094	-4.1384
	204451_at	FZD1	frizzled homolog 1 (Drosophila)	7q21	0.585718	-4.13814
	210908_s_at	PFDN5	prefoldin subunit 5	12q12	0.613943	-4.12037
	205880_at	PRKD1	protein kinase D1	14q11	0.64305	-4.11962
	202283_at	SERPINF1	serpin peptidase inhibitor, clade F (alpha-2 antiplasmin, pigment epithelium derived factor), member 1	17p13.1	0.308643	-4.11723
	205185_at	SPINK5	serine peptidase inhibitor, Kazal type 5	5q32	0.11368	-4.10952
	221593_s_at	RPL31	ribosomal protein L31	2q11.2	0.572702	-4.10592
	200761_s_at	ARL6IP5	ADP-ribosylation-like factor 6 interacting protein 5	3p14	0.589402	-4.103
	219165_at	PDLIM2	PDZ and LIM domain 2 (mystique)	8p21.2	0.431065	-4.10017
	204759_at	RCBTB2	regulator of chromosome condensation (RCC1) and BTB (POZ) domain containing protein 2	13q14.3	0.496738	-4.10003
	204623_at	TFF3	trefoil factor 3 (intestinal)	21q22.3	0.174949	-4.07805	D,UP
	207016_s_at	ALDH1A2	aldehyde dehydrogenase 1 family, member A2	15q22.1	0.451254	-4.07009
	209781_s_at	KHDRBS3	KH domain containing, RNA binding, signal transduction associated 3	8q24.2	0.643683	-4.06941
	209821_at	IL33	interleukin 33	9p24.1	0.372319	-4.06861
	205317_s_at	SLC15A2	solute carrier family 15 (H+/peptide transporter), member 2	3q13.33	0.529483	-4.06157
	206068_s_at	ACADL	acyl-Coenzyme A dehydrogenase, long chain	2q34-q35	0.64234	-4.06126
	219478_at	WFDC1	WAP four-disulfide core domain 1	16q24.3	0.357918	-4.05962
	205259_at	NR3C2	nuclear receptor subfamily 3, group C, member 2	4q31.1	0.513764	-4.03898
	216215_s_at	RBM9	RNA binding motif protein 9	22q13.1	0.6215	-4.03707
	209189_at	FOS	v-fos FBJ murine osteosarcoma viral oncogene homolog	14q24.3	0.376701	-4.03536	D, E, P
	204894_s_at	AOC3	amine oxidase, copper containing 3 (vascular adhesion protein 1)	17q21	0.581687	-4.03207
	205226_at	PDGFRL	platelet-derived growth factor receptor-like	8p22-p21.3	0.505111	-4.02718
	202242_at	TSPAN7	tetraspanin 7	Xp11.4	0.551428	-4.01577
	209605_at	TST	thiosulfate sulfurtransferase (rhodanese)	22q13.1	0.518276	-4.00743
	201828_x_at	FAM127A	family with sequence similarity 127, member A	Xq26	0.639461	-3.99829
	220432_s_at	CYP39A1	cytochrome P450, family 39, subfamily A, polypeptide 1	6p21.1-p11.2	0.661345	-3.98844
	207149_at	CDH12	cadherin 12, type 2 (N-cadherin 2)	5p14-p13	0.529816	-3.94327
	221016_s_at	TCF7L1	transcription factor 7-like 1 (T-cell specific, HMG-box)	2p11.2	0.617705	-3.93823
	205656_at	PCDH17	protocadherin 17	13q21.1	0.656438	-3.93065
	219735_s_at	TFCP2L1	transcription factor CP2-like 1	2q14	0.607769	-3.91606
	37512_at	HSD17B6	hydroxysteroid (17-beta) dehydrogenase 6 homolog (mouse)	12q13	0.460276	-3.89536
	203325_s_at	COL5A1	collagen, type V, alpha 1	9q34.2-q34.3	0.537973	-3.8803
	206509_at	PIP	prolactin-induced protein	7q34	0.517897	-3.82631
	204206_at	MNT	MAX binding protein	17p13.3	0.654479	-3.82108
	206404_at	FGF9	fibroblast growth factor 9 (glia-activating factor)	13q11-q12	0.536417	-3.80892
	203029_s_at	PTPRN2	protein tyrosine phosphatase, receptor type, N polypeptide 2	7q36	0.613019	-3.80879
	205005_s_at	NMT2	N-myristoyltransferase 2	10p13	0.650199	-3.80746
	206170_at	ADRB2	adrenergic, beta-2-, receptor, surface	5q31-q32	0.447785	-3.80646	D, E,UP
	219522_at	FJX1	four jointed box 1 (Drosophila)	11p13	0.566476	-3.80583
	213281_at	JUN	Jun oncogene	1p32-p31	0.610451	-3.7922	D, P
	204105_s_at	NRCAM	neuronal cell adhesion molecule	7q31.1-q31.2	0.422955	-3.79103
	212120_at	RHOQ	ras homolog gene family, member Q	2p21	0.563947	-3.78813
	206310_at	SPINK2	serine peptidase inhibitor, Kazal type 2 (acrosin-trypsin inhibitor)	4q12	0.560536	-3.7849
	214621_at	GYS2	glycogen synthase 2 (liver)	12p12.2	0.367251	-3.77971
	205363_at	BBOX1	butyrobetaine (gamma), 2-oxoglutarate dioxygenase (gamma-butyrobetaine hydroxylase) 1	11p14.2	0.29242	-3.77092
	35776_at	ITSN1	intersectin 1 (SH3 domain protein)	21q22.1-q22.2	0.66641	-3.75343
	219764_at	FZD10	frizzled homolog 10 (Drosophila)	12q24.33	0.40547	-3.75093
	219511_s_at	SNCAIP	synuclein, alpha interacting protein (synphilin)	5q23.1-q23.3	0.504366	-3.73576
	202769_at	CCNG2	cyclin G2	4q21.1	0.544757	-3.72892
	209946_at	VEGFC	vascular endothelial growth factor C	4q34.1-q34.3	0.66021	-3.72441	D, DP, E, P
	202196_s_at	DKK3	dickkopf homolog 3 (Xenopus laevis)	11p15.2	0.532725	-3.72416
	206367_at	REN	renin	1q32	0.581248	-3.7229
	205803_s_at	TRPC1	transient receptor potential cation channel, subfamily C, member 1	3q22-q24	0.577695	-3.7203
	220334_at	RGS17	regulator of G-protein signaling 17	6q25.3	0.665259	-3.72001
	205198_s_at	ATP7A	ATPase, Cu++ transporting, alpha polypeptide (Menkes syndrome)	Xq13.2-q13.3	0.607515	-3.70987
	213791_at	PENK	proenkephalin	8q23-q24	0.538003	-3.69999
	208498_s_at	AMY1A	amylase, alpha 1A (salivary)	1p21	0.351927	-3.69556
	220745_at	IL19	interleukin 19	1q32.2	0.562661	-3.68196
	203221_at	TLE1	transducin-like enhancer of split 1 (E(sp1) homolog, Drosophila)	9q21.32	0.562805	-3.67882
	210762_s_at	DLC1	deleted in liver cancer 1	8p22	0.592671	-3.67446	D, DP
	207002_s_at	PLAGL1	pleiomorphic adenoma gene-like 1	6q24-q25	0.589813	-3.67208
	205249_at	EGR2	early growth response 2 (Krox-20 homolog, Drosophila)	10q21.1	0.551937	-3.64647
	36553_at	ASMTL	acetylserotonin O-methyltransferase-like	Xp22.3; Yp11.3	0.617796	-3.63925
	210944_s_at	CAPN3	calpain 3, (p94)	15q15.1-q21.1	0.647769	-3.63656
	203083_at	THBS2	thrombospondin 2	6q27	0.500648	-3.62487
	206115_at	EGR3	early growth response 3	8p23-p21	0.586174	-3.62079
	205645_at	REPS2	RALBP1 associated Eps domain containing 2	Xp22.2	0.534297	-3.619
	203021_at	SLPI	secretory leukocyte peptidase inhibitor	20q12	0.388032	-3.59517
	206067_s_at	WT1	Wilms tumor 1	11p13	0.608697	-3.59216	D, DP, P
	206128_at	ADRA2C	adrenergic, alpha-2C-, receptor	4p16	0.573333	-3.58314
	AFFX-r2-Bs-phe-3_at	---	---	---	0.539994	-3.57476
	203240_at	FCGBP	Fc fragment of IgG binding protein	19q13.1	0.19693	-3.57406
	213129_s_at	GCSH	glycine cleavage system protein H (aminomethyl carrier)	16q23.2 /// 1q24.2	0.588385	-3.57033
	201185_at	HTRA1	HtrA serine peptidase 1	10q26.3	0.516619	-3.56801
	221249_s_at	FAM117A	family with sequence similarity 117, member A	17q21.33	0.644649	-3.56363
	218025_s_at	PECI	peroxisomal D3,D2-enoyl-CoA isomerase	6p24.3	0.474076	-3.56105
	221447_s_at	GLT8D2	glycosyltransferase 8 domain containing 2	12q	0.582354	-3.55694
	208986_at	TCF12	transcription factor 12 (HTF4, helix-loop-helix transcription factors 4)	15q21	0.548285	-3.54889
	219436_s_at	EMCN	endomucin	4q23	0.66458	-3.54159
	205405_at	SEMA5A	sema domain, seven thrombospondin repeats (type 1 and type 1-like), transmembrane domain (TM) and short cytoplasmic domain, (semaphorin) 5A	5p15.2	0.64388	-3.53788
	203688_at	PKD2	polycystic kidney disease 2 (autosomal dominant)	4q21-q23	0.523672	-3.5333
	205759_s_at	SULT2B1	sulfotransferase family, cytosolic, 2B, member 1	19q13.3	0.431335	-3.53133
	203188_at	B3GNT1	UDP-GlcNAc:betaGal beta-1,3-N-acetylglucosaminyltransferase 1	11q13.1	0.661571	-3.53065
	204294_at	AMT	aminomethyltransferase	3p21.2-p21.1	0.66122	-3.52711
	204664_at	ALPP	alkaline phosphatase, placental (Regan isozyme)	2q37	0.346709	-3.52074	D
	209570_s_at	D4S234E	DNA segment on chromosome 4 (unique) 234 expressed sequence	4p16.3	0.452027	-3.51622
	204726_at	CDH13	cadherin 13, H-cadherin (heart)	16q24.2-q24.3	0.619759	-3.50763	D, DP, P
	202202_s_at	LAMA4	laminin, alpha 4	6q21	0.55575	-3.50077
	219866_at	CLIC5	chloride intracellular channel 5	6p21.1-p12.1	0.508546	-3.49894
	206697_s_at	HP	haptoglobin	16q22.1	0.21858	-3.49617	D, DP, E,UP
	210108_at	CACNA1D	calcium channel, voltage-dependent, L type, alpha 1D subunit	3p14.3	0.470828	-3.49114
	203675_at	NUCB2	nucleobindin 2	11p15.1-p14	0.510128	-3.49085
	212099_at	RHOB	ras homolog gene family, member B	2p24	0.432073	-3.48885
	201522_x_at	SNRPN	small nuclear ribonucleoprotein polypeptide N /// SNRPN upstream reading frame	15q11.2	0.481196	-3.44551
	210105_s_at	FYN	FYN oncogene related to SRC, FGR, YES	6q21	0.579907	-3.4626
	a. Genes were ranked by D-score and those marked in bold were selected for analysis with real time RT-PCR.
	b. The tumor/control fold change (FC) of each gene was calculated using the mean values of signal intensity obtained with the SAM method.
	c. Genes which have been used as biomarkers in different diseases, according with the IPA Ingenuity system: D, Diagnosis; DP, Disease Progression; P, Prognosis; E, Efficacy; RT, Response to Therapy; UP, Unspecified Application; S, Safety.
