# Supplementary material for: Mitosis Is a Source of Potential Markers for Screening and Survival and Therapeutic Targets in Cervical Cancer
Source: PLoS One. 2013 Feb 6;8(2):e55975. doi: 10.1371/journal.pone.0055975 (PMC3566100; doi:10.1371/journal.pone.0055975)
Supplement: Table S4 — Analysis of 10 proteins in 26 CC and 10 normal cervical epithelium samples by IH and calculus of sensitivity, specificity and predictive values. (XLSX) [file pone.0055975.s007.xlsx]

## Sheet: Table S4
	Table S4. Analysis of 10 proteins in 26 CC and 10 normal cervical epithelium samples by IH and calculus of sensitivity, specificity and predictive values.
		CONTROLS			CC						Youden index (J)
	Proteins*	FPF	TNF		TPF	FNF	Sensitivity	Specificity	PPV	NPV
	Cytoplasmic signals
	PCNA	0	10		1	25	0.0384615	1	100	28.5714	0.0384615
	CDKN2A	0	10		21	5	0.807692	1	100	66.6667	0.807692
	CDKN3	0	10		17	9	0.653846	1	100	52.6316	0.653846
	CDC2	0	10		18	8	0.692308	1	100	55.5556	0.692308
	CCNB2	0	10		21	5	0.807692	1	100	66.6667	0.807692
	SYCP2	5	5		19	7	0.730769	0.5	79.1667	41.6667	0.230769
	MKI67	0	10		0	26	0	1	0	16.129	0
	PRC1	0	10		20	6	0.769231	1	100	62.5	0.769231
	CDC20	0	10		1	25	0.0384615	1	100	28.5714	0.0384615
	NUSAP1	2	3		11	3	0.785714	0.6	78.5714	50	0.285714
	Nuclear signals
	PCNA	0	10		25	1	0.961538	1	100	90.9091	0.961538
	CDKN2A	0	10		22	4	0.846154	1	100	71.4286	0.846154
	CDKN3	0	10		18	8	0.692308	1	100	55.5556	0.692308
	CDC2	0	10		19	7	0.730769	1	100	58.8235	0.730769
	CCNB2	0	10		1	25	0.0384615	1	100	28.5714	0.0384615
	SYCP2	5	5		10	16	0.384615	0.5	66.6667	23.8095	-0.115385
	MKI67	0	10		20	6	0.769231	1	100	62.5	0.769231
	PRC1	0	10		15	11	0.576923	1	100	47.619	0.576923
	CDC20	6	4		19	7	0.730769	0.4	76	36.3636	0.130769
	NUSAP1	2	3		7	7	0.5	0.6	70	30	-0.2
	Cytoplasmic and/or nuclear signals
	PCNA	0	10		25	1	0.961538	1	100	90.9091	0.961538
	CDKN2A	0	10		22	4	0.846154	1	100	71.4286	0.846154
	CDKN3	0	10		22	4	0.846154	1	100	71.4286	0.846154
	CDC2	0	10		21	5	0.807692	1	100	66.6667	0.807692
	CCNB2	0	10		21	5	0.807692	1	100	66.6667	0.807692
	SYCP2	5	5		20	6	0.769231	0.5	80	45.4545	0.269231
	MKI67	0	10		20	6	0.769231	1	100	62.5	0.769231
	PRC1	0	10		20	6	0.769231	1	100	62.5	0.769231
	CDC20	6	4		19	7	0.730769	0.4	76	36.3636	0.130769
	NUSAP1	2	3		11	3	0.785714	0.6	78.5714	50	0.285714
	FPF: false positive fraction, TNF: true negative fraction, TPF: true positive fraction, FNF: false negative fraction, PPV: Positive predictive value, NPV: Negative predictive value
	J=sensitivity +specificity-1
	* NUSAP1 was explored only in 14 HPV16-positive CCs and 5 controls.
