# Supplementary material for: Mitosis Is a Source of Potential Markers for Screening and Survival and Therapeutic Targets in Cervical Cancer
Source: PLoS One. 2013 Feb 6;8(2):e55975. doi: 10.1371/journal.pone.0055975 (PMC3566100; doi:10.1371/journal.pone.0055975)
Supplement: Table S6 — Comparison of the 23 genes identified and validated in this study with previously reported microarray analysis. a Cell line immortalized human keratinocyte lines NIKS-16. b. Detected in HeLa cells. (XLSX) [file pone.0055975.s009.xlsx]

## Sheet: Table S6
		Table S6. Comparison of the 23 genes identified and validated in this study with previously reported microarray analysis.
			Reference
		Gene	38	75	40a	39	41a	42	43	59	44	45	46
		CCNB2		Xb	X
		CDC2			X				X
		CDC20		Xb	X				Xc	X
		CDKN2A			X		X	X	X				X
		CDKN3
		CKS2			X					Xb
		MCM2			X			X	X				X
		MKI67		Xb	X
		NUSAP1								Xb
		PCNA			X				X			X	X
		PRC1			X			X		Xb
		RFC4				X		X					X
		RRM2		Xb	X
		SMC4
		SYCP2							X			X	X
		TOP2A	X	Xb	X
		TYMS			X				X		X		X
		ZWINT		Xb	X
		CFD							X
		EDN3							X
		NDN							X
		SLC18A2
		WISP2
		a. Fold Xs indicated genes that were validated by RT-PCR.
		b. Detected in HeLa cells.
		c. Detected in immortalized human keratinocyte cell lines NIKS-16
